# Supplementary material for: Flow electrochemistry: a safe tool for fluorine chemistry
Source: Chem Sci. 2021 Jun 4;12(26):9053–9. doi: 10.1039/d1sc02123k (PMC8261735; doi:10.1039/d1sc02123k)
Supplement: SC-012-D1SC02123K-s002 [file SC-012-D1SC02123K-s002.cif]

# Electronic Supplementary Material (ESI) for Chemical Science.
# This journal is © The Royal Society of Chemistry 2021

####################################################################### 
# 
# This file contains crystal structure data downloaded from the 
# Cambridge Structural Database (CSD) hosted by the Cambridge 
# Crystallographic Data Centre (CCDC).
# 
# Full information about CCDC data access policies and citation 
# guidelines are available at http://www.ccdc.cam.ac.uk/access/V1 
# 
# Audit and citation data items may have been added by the CCDC. 
# Please retain this information to preserve the provenance of 
# this file and to allow appropriate attribution of the data. 
# 
#######################################################################

data_tw2005g
_database_code_depnum_ccdc_archive 'CCDC 2043588'
loop_
_audit_author_name
_audit_author_address
'Benson Kariuki'
;Cardiff University
United Kingdom
;
_audit_update_record             
;
2020-11-10 deposited with the CCDC.	2021-06-10 downloaded from the CCDC.
;

_audit_creation_method           SHELXL-2018/1
_shelx_SHELXL_version_number     2018/1
_chemical_name_systematic        ?
_chemical_name_common            ?
_chemical_melting_point          ?
_chemical_formula_moiety         ?
_chemical_formula_sum            'C14 H12 F2'
_chemical_formula_weight         218.24

loop_
_atom_type_symbol
_atom_type_description
_atom_type_scat_dispersion_real
_atom_type_scat_dispersion_imag
_atom_type_scat_source
C C 0.0181 0.0091 'International Tables Vol C Tables 4.2.6.8 and 6.1.1.4'
H H 0.0000 0.0000 'International Tables Vol C Tables 4.2.6.8 and 6.1.1.4'
F F 0.0727 0.0534 'International Tables Vol C Tables 4.2.6.8 and 6.1.1.4'

_space_group_crystal_system      monoclinic
_space_group_IT_number           9
_space_group_name_H-M_alt        'I a'
_space_group_name_Hall           'I -2ya'

_shelx_space_group_comment       
;
The symmetry employed for this shelxl refinement is uniquely defined
by the following loop, which should always be used as a source of
symmetry information in preference to the above space-group names.
They are only intended as comments.
;

loop_
_space_group_symop_operation_xyz
'x, y, z'
'x+1/2, -y, z'
'x+1/2, y+1/2, z+1/2'
'x+1, -y+1/2, z+1/2'

_cell_length_a                   8.4950(7)
_cell_length_b                   5.4887(4)
_cell_length_c                   24.023(2)
_cell_angle_alpha                90
_cell_angle_beta                 98.001(9)
_cell_angle_gamma                90
_cell_volume                     1109.20(17)
_cell_formula_units_Z            4
_cell_measurement_temperature    200(2)
_cell_measurement_reflns_used    2156
_cell_measurement_theta_min      5.6550
_cell_measurement_theta_max      76.7500

_exptl_crystal_description       needle
_exptl_crystal_colour            colourless
_exptl_crystal_density_meas      ?
_exptl_crystal_density_method    ?
_exptl_crystal_density_diffrn    1.307
_exptl_crystal_F_000             456
_exptl_transmission_factor_min   ?
_exptl_transmission_factor_max   ?
_exptl_crystal_size_max          0.113
_exptl_crystal_size_mid          0.109
_exptl_crystal_size_min          0.030
_exptl_absorpt_coefficient_mu    0.816
_shelx_estimated_absorpt_T_min   0.913
_shelx_estimated_absorpt_T_max   0.976
_exptl_absorpt_correction_T_min  0.767
_exptl_absorpt_correction_T_max  1.000
_exptl_absorpt_correction_type   gaussian
_exptl_absorpt_process_details   
;
CrysAlisPro 1.171.40.82a (Rigaku Oxford Diffraction, 2020)
Numerical absorption correction based on gaussian integration over
a multifaceted crystal model
Empirical absorption correction using spherical harmonics,
implemented in SCALE3 ABSPACK scaling algorithm.
;

_diffrn_ambient_temperature      200(2)
_diffrn_radiation_wavelength     1.54184
_diffrn_radiation_type           CuK\a
_diffrn_source                   ?
_diffrn_measurement_device_type  'SuperNova, Dual, Cu at home/near, Atlas'
_diffrn_measurement_method       '\w scans'
_diffrn_detector_area_resol_mean ?
_diffrn_reflns_number            4429
_diffrn_reflns_av_unetI/netI     0.0361
_diffrn_reflns_av_R_equivalents  0.0432
_diffrn_reflns_limit_h_min       -10
_diffrn_reflns_limit_h_max       9
_diffrn_reflns_limit_k_min       -6
_diffrn_reflns_limit_k_max       6
_diffrn_reflns_limit_l_min       -30
_diffrn_reflns_limit_l_max       30
_diffrn_reflns_theta_min         3.716
_diffrn_reflns_theta_max         76.630
_diffrn_reflns_theta_full        67.684
_diffrn_measured_fraction_theta_max 0.990
_diffrn_measured_fraction_theta_full 1.000
_diffrn_reflns_Laue_measured_fraction_max 0.990
_diffrn_reflns_Laue_measured_fraction_full 1.000
_diffrn_reflns_point_group_measured_fraction_max 0.711
_diffrn_reflns_point_group_measured_fraction_full 0.729
_reflns_number_total             1668
_reflns_number_gt                1366
_reflns_threshold_expression     'I > 2\s(I)'
_reflns_Friedel_coverage         0.435
_reflns_Friedel_fraction_max     0.432
_reflns_Friedel_fraction_full    0.457

_reflns_special_details          
;
 Reflections were merged by SHELXL according to the crystal
 class for the calculation of statistics and refinement.
 
 _reflns_Friedel_fraction is defined as the number of unique
 Friedel pairs measured divided by the number that would be
 possible theoretically, ignoring centric projections and
 systematic absences.
;

_computing_data_collection       'CrysAlisPro 1.171.40.82a (Rigaku OD, 2020)'
_computing_cell_refinement       'CrysAlisPro 1.171.40.82a (Rigaku OD, 2020)'
_computing_data_reduction        'CrysAlisPro 1.171.40.82a (Rigaku OD, 2020)'
_computing_structure_solution    SHELXS
_computing_structure_refinement  'SHELXL-2018/1 (Sheldrick, 2018)'
_computing_molecular_graphics    ?
_computing_publication_material  ?
_refine_special_details          ?
_refine_ls_structure_factor_coef Fsqd
_refine_ls_matrix_type           full
_refine_ls_weighting_scheme      calc
_refine_ls_weighting_details     
'w=1/[\s^2^(Fo^2^)+(0.1684P)^2^] where P=(Fo^2^+2Fc^2^)/3'
_atom_sites_solution_primary     ?
_atom_sites_solution_secondary   ?
_atom_sites_solution_hydrogens   geom
_refine_ls_hydrogen_treatment    constr
_refine_ls_extinction_method     none
_refine_ls_extinction_coef       .
_refine_ls_abs_structure_details 
;
 Flack x determined using 312 quotients [(I+)-(I-)]/[(I+)+(I-)]
 (Parsons, Flack and Wagner, Acta Cryst. B69 (2013) 249-259).
;
_refine_ls_abs_structure_Flack   0.4(3)
_chemical_absolute_configuration ?
_refine_ls_number_reflns         1668
_refine_ls_number_parameters     145
_refine_ls_number_restraints     2
_refine_ls_R_factor_all          0.0871
_refine_ls_R_factor_gt           0.0772
_refine_ls_wR_factor_ref         0.2388
_refine_ls_wR_factor_gt          0.2231
_refine_ls_goodness_of_fit_ref   1.091
_refine_ls_restrained_S_all      1.090
_refine_ls_shift/su_max          0.000
_refine_ls_shift/su_mean         0.000

loop_
_atom_site_label
_atom_site_type_symbol
_atom_site_fract_x
_atom_site_fract_y
_atom_site_fract_z
_atom_site_U_iso_or_equiv
_atom_site_adp_type
_atom_site_occupancy
_atom_site_site_symmetry_order
_atom_site_calc_flag
_atom_site_refinement_flags_posn
_atom_site_refinement_flags_adp
_atom_site_refinement_flags_occupancy
_atom_site_disorder_assembly
_atom_site_disorder_group
C1 C 0.4780(6) 0.7105(9) 0.4182(2) 0.0464(12) Uani 1 1 d . . . . .
C2 C 0.5257(8) 0.9094(10) 0.3880(3) 0.0553(14) Uani 1 1 d . . . . .
H2 H 0.601186 1.022525 0.405820 0.066 Uiso 1 1 calc R U . . .
C3 C 0.4624(10) 0.9403(12) 0.3322(3) 0.0653(17) Uani 1 1 d . . . . .
H3 H 0.494565 1.075193 0.311768 0.078 Uiso 1 1 calc R U . . .
C4 C 0.3528(8) 0.7764(13) 0.3061(3) 0.0602(15) Uani 1 1 d . . . . .
H4 H 0.310649 0.797384 0.267618 0.072 Uiso 1 1 calc R U . . .
C5 C 0.3042(9) 0.5798(12) 0.3364(3) 0.0650(17) Uani 1 1 d . . . . .
H5 H 0.227591 0.467736 0.318847 0.078 Uiso 1 1 calc R U . . .
C6 C 0.3674(7) 0.5499(11) 0.3913(3) 0.0555(14) Uani 1 1 d . . . . .
H6 H 0.334520 0.415000 0.411612 0.067 Uiso 1 1 calc R U . . .
C7 C 0.5434(6) 0.6827(10) 0.4796(2) 0.0463(12) Uani 1 1 d . . . . .
C8 C 0.4456(6) 0.8046(10) 0.5198(3) 0.0502(12) Uani 1 1 d . . . . .
H8A H 0.437039 0.980613 0.510900 0.060 Uiso 1 1 calc R U . . .
H8B H 0.336897 0.735446 0.513944 0.060 Uiso 1 1 calc R U . . .
C9 C 0.5147(6) 0.7742(9) 0.5808(2) 0.0464(11) Uani 1 1 d . . . . .
C10 C 0.4707(7) 0.5819(11) 0.6128(3) 0.0552(14) Uani 1 1 d . . . . .
H10 H 0.395611 0.465411 0.596342 0.066 Uiso 1 1 calc R U . . .
C11 C 0.5354(9) 0.5592(12) 0.6685(3) 0.0632(16) Uani 1 1 d . . . . .
H11 H 0.504603 0.427055 0.690135 0.076 Uiso 1 1 calc R U . . .
C12 C 0.6458(9) 0.7291(14) 0.6933(3) 0.0648(17) Uani 1 1 d . . . . .
H12 H 0.688703 0.714089 0.731829 0.078 Uiso 1 1 calc R U . . .
C13 C 0.6926(8) 0.9193(12) 0.6616(3) 0.0595(15) Uani 1 1 d . . . . .
H13 H 0.769825 1.032923 0.677951 0.071 Uiso 1 1 calc R U . . .
C14 C 0.6263(7) 0.9435(11) 0.6057(3) 0.0542(14) Uani 1 1 d . . . . .
H14 H 0.656936 1.076026 0.584131 0.065 Uiso 1 1 calc R U . . .
F1 F 0.6969(4) 0.7612(7) 0.48908(18) 0.0581(9) Uani 1 1 d . . . . .
F2 F 0.5538(4) 0.4339(5) 0.49152(18) 0.0576(9) Uani 1 1 d . . . . .

loop_
_atom_site_aniso_label
_atom_site_aniso_U_11
_atom_site_aniso_U_22
_atom_site_aniso_U_33
_atom_site_aniso_U_23
_atom_site_aniso_U_13
_atom_site_aniso_U_12
C1 0.044(3) 0.042(2) 0.054(3) 0.000(2) 0.008(2) 0.004(2)
C2 0.056(3) 0.045(3) 0.064(4) -0.001(3) 0.002(3) -0.006(2)
C3 0.077(4) 0.055(3) 0.065(4) 0.009(3) 0.012(3) 0.005(3)
C4 0.067(4) 0.060(3) 0.052(3) 0.000(3) 0.004(3) 0.009(3)
C5 0.074(4) 0.055(3) 0.063(4) -0.007(3) 0.000(3) -0.012(3)
C6 0.060(4) 0.044(3) 0.061(4) -0.003(3) 0.004(3) -0.006(2)
C7 0.037(3) 0.039(2) 0.062(3) 0.004(2) 0.004(2) 0.0017(17)
C8 0.042(3) 0.049(3) 0.060(3) -0.004(2) 0.007(2) 0.0025(19)
C9 0.045(2) 0.037(2) 0.057(3) -0.002(2) 0.005(2) -0.002(2)
C10 0.056(3) 0.048(3) 0.062(4) 0.001(3) 0.009(3) -0.002(2)
C11 0.076(4) 0.046(3) 0.068(4) 0.003(3) 0.010(3) 0.000(3)
C12 0.073(4) 0.069(4) 0.049(3) -0.004(3) -0.001(3) 0.008(3)
C13 0.061(4) 0.056(3) 0.061(4) -0.007(3) 0.004(3) -0.001(3)
C14 0.054(3) 0.049(3) 0.059(3) -0.002(2) 0.007(3) -0.006(2)
F1 0.0411(15) 0.0681(19) 0.064(2) -0.0072(16) 0.0032(12) -0.0058(14)
F2 0.0636(18) 0.0384(14) 0.067(2) -0.0012(13) -0.0034(14) 0.0127(13)

_geom_special_details            
;
 All esds (except the esd in the dihedral angle between two l.s. planes)
 are estimated using the full covariance matrix.  The cell esds are taken
 into account individually in the estimation of esds in distances, angles
 and torsion angles; correlations between esds in cell parameters are only
 used when they are defined by crystal symmetry.  An approximate (isotropic)
 treatment of cell esds is used for estimating esds involving l.s. planes.
;

loop_
_geom_bond_atom_site_label_1
_geom_bond_atom_site_label_2
_geom_bond_distance
_geom_bond_site_symmetry_2
_geom_bond_publ_flag
C1 C6 1.381(8) . ?
C1 C2 1.401(8) . ?
C1 C7 1.510(8) . ?
C2 C3 1.383(10) . ?
C2 H2 0.9500 . ?
C3 C4 1.382(11) . ?
C3 H3 0.9500 . ?
C4 C5 1.395(10) . ?
C4 H4 0.9500 . ?
C5 C6 1.364(10) . ?
C5 H5 0.9500 . ?
C6 H6 0.9500 . ?
C7 F1 1.362(6) . ?
C7 F2 1.395(6) . ?
C7 C8 1.515(7) . ?
C8 C9 1.511(8) . ?
C8 H8A 0.9900 . ?
C8 H8B 0.9900 . ?
C9 C10 1.387(8) . ?
C9 C14 1.401(8) . ?
C10 C11 1.379(10) . ?
C10 H10 0.9500 . ?
C11 C12 1.396(11) . ?
C11 H11 0.9500 . ?
C12 C13 1.383(11) . ?
C12 H12 0.9500 . ?
C13 C14 1.388(9) . ?
C13 H13 0.9500 . ?
C14 H14 0.9500 . ?

loop_
_geom_angle_atom_site_label_1
_geom_angle_atom_site_label_2
_geom_angle_atom_site_label_3
_geom_angle
_geom_angle_site_symmetry_1
_geom_angle_site_symmetry_3
_geom_angle_publ_flag
C6 C1 C2 118.8(6) . . ?
C6 C1 C7 121.8(5) . . ?
C2 C1 C7 119.4(5) . . ?
C3 C2 C1 119.7(6) . . ?
C3 C2 H2 120.2 . . ?
C1 C2 H2 120.2 . . ?
C4 C3 C2 120.5(6) . . ?
C4 C3 H3 119.7 . . ?
C2 C3 H3 119.7 . . ?
C3 C4 C5 119.7(7) . . ?
C3 C4 H4 120.1 . . ?
C5 C4 H4 120.1 . . ?
C6 C5 C4 119.5(6) . . ?
C6 C5 H5 120.2 . . ?
C4 C5 H5 120.2 . . ?
C5 C6 C1 121.8(6) . . ?
C5 C6 H6 119.1 . . ?
C1 C6 H6 119.1 . . ?
F1 C7 F2 104.1(4) . . ?
F1 C7 C1 110.2(4) . . ?
F2 C7 C1 107.7(4) . . ?
F1 C7 C8 110.6(4) . . ?
F2 C7 C8 109.0(4) . . ?
C1 C7 C8 114.7(4) . . ?
C9 C8 C7 113.4(4) . . ?
C9 C8 H8A 108.9 . . ?
C7 C8 H8A 108.9 . . ?
C9 C8 H8B 108.9 . . ?
C7 C8 H8B 108.9 . . ?
H8A C8 H8B 107.7 . . ?
C10 C9 C14 119.1(6) . . ?
C10 C9 C8 121.6(5) . . ?
C14 C9 C8 119.3(5) . . ?
C11 C10 C9 120.3(6) . . ?
C11 C10 H10 119.8 . . ?
C9 C10 H10 119.8 . . ?
C10 C11 C12 120.5(6) . . ?
C10 C11 H11 119.8 . . ?
C12 C11 H11 119.8 . . ?
C13 C12 C11 119.8(7) . . ?
C13 C12 H12 120.1 . . ?
C11 C12 H12 120.1 . . ?
C12 C13 C14 119.8(6) . . ?
C12 C13 H13 120.1 . . ?
C14 C13 H13 120.1 . . ?
C13 C14 C9 120.6(6) . . ?
C13 C14 H14 119.7 . . ?
C9 C14 H14 119.7 . . ?

_refine_diff_density_max         0.385
_refine_diff_density_min         -0.428
_refine_diff_density_rms         0.080

_shelx_res_file                  
;
TITL tw2005g in Ia
    shelx.res
    created by SHELXL-2018/1 at 14:43:05 on 10-Nov-2020
CELL  1.54184   8.4950   5.4887  24.0230   90.000   98.001   90.000
ZERR     4.00   0.0007   0.0004   0.0024    0.000    0.009    0.000
LATT  -2
SYMM  1/2 + X, - Y,   Z
SFAC  C    H    F
UNIT  56 48 8
MERG   2
FMAP   2
PLAN   10
SIZE     0.030   0.109   0.113
ACTA
BOND   $H
LIST   6
L.S.   4
TEMP   -73.00
WGHT    0.168400
FVAR       6.77118
C1    1    0.477956    0.710541    0.418196    11.00000    0.04352    0.04198 =
         0.05421    0.00028    0.00817    0.00378
C2    1    0.525717    0.909429    0.388044    11.00000    0.05583    0.04460 =
         0.06383   -0.00074    0.00229   -0.00615
AFIX  43
H2    2    0.601186    1.022525    0.405820    11.00000   -1.20000
AFIX   0
C3    1    0.462403    0.940269    0.332246    11.00000    0.07696    0.05476 =
         0.06461    0.00893    0.01158    0.00501
AFIX  43
H3    2    0.494565    1.075193    0.311768    11.00000   -1.20000
AFIX   0
C4    1    0.352758    0.776369    0.306068    11.00000    0.06731    0.05968 =
         0.05239    0.00038    0.00434    0.00936
AFIX  43
H4    2    0.310649    0.797384    0.267618    11.00000   -1.20000
AFIX   0
C5    1    0.304155    0.579845    0.336361    11.00000    0.07402    0.05528 =
         0.06297   -0.00740    0.00021   -0.01170
AFIX  43
H5    2    0.227591    0.467736    0.318847    11.00000   -1.20000
AFIX   0
C6    1    0.367393    0.549927    0.391298    11.00000    0.06006    0.04449 =
         0.06085   -0.00300    0.00438   -0.00558
AFIX  43
H6    2    0.334520    0.415000    0.411612    11.00000   -1.20000
AFIX   0
C7    1    0.543411    0.682679    0.479600    11.00000    0.03659    0.03913 =
         0.06214    0.00412    0.00367    0.00170
C8    1    0.445585    0.804579    0.519790    11.00000    0.04200    0.04868 =
         0.05991   -0.00365    0.00671    0.00250
AFIX  23
H8A   2    0.437039    0.980613    0.510900    11.00000   -1.20000
H8B   2    0.336897    0.735446    0.513944    11.00000   -1.20000
AFIX   0
C9    1    0.514650    0.774217    0.580828    11.00000    0.04496    0.03687 =
         0.05668   -0.00207    0.00455   -0.00235
C10   1    0.470667    0.581950    0.612845    11.00000    0.05572    0.04822 =
         0.06184    0.00110    0.00931   -0.00198
AFIX  43
H10   2    0.395611    0.465411    0.596342    11.00000   -1.20000
AFIX   0
C11   1    0.535388    0.559231    0.668506    11.00000    0.07593    0.04623 =
         0.06761    0.00264    0.01019   -0.00015
AFIX  43
H11   2    0.504603    0.427055    0.690135    11.00000   -1.20000
AFIX   0
C12   1    0.645818    0.729071    0.693295    11.00000    0.07277    0.06945 =
         0.04933   -0.00419   -0.00115    0.00793
AFIX  43
H12   2    0.688703    0.714089    0.731829    11.00000   -1.20000
AFIX   0
C13   1    0.692602    0.919291    0.661558    11.00000    0.06093    0.05554 =
         0.06090   -0.00692    0.00425   -0.00080
AFIX  43
H13   2    0.769825    1.032923    0.677951    11.00000   -1.20000
AFIX   0
C14   1    0.626326    0.943515    0.605696    11.00000    0.05423    0.04879 =
         0.05939   -0.00164    0.00695   -0.00594
AFIX  43
H14   2    0.656936    1.076026    0.584131    11.00000   -1.20000
AFIX   0
F1    3    0.696881    0.761215    0.489078    11.00000    0.04109    0.06806 =
         0.06402   -0.00722    0.00318   -0.00580
F2    3    0.553833    0.433903    0.491521    11.00000    0.06357    0.03844 =
         0.06730   -0.00118   -0.00340    0.01274
HKLF    4


REM  tw2005g in Ia
REM R1 =  0.0772 for    1366 Fo > 4sig(Fo)  and  0.0871 for all    1668 data
REM    145 parameters refined using      2 restraints

END

WGHT      0.1684      0.0000

REM Highest difference peak  0.385,  deepest hole -0.428,  1-sigma level  0.080
Q1    1   0.6949  0.7560  0.5287  11.00000  0.05    0.39
Q2    1   0.4563  0.7649  0.4840  11.00000  0.05    0.35
Q3    1   0.3336  0.7644  0.4890  11.00000  0.05    0.33
Q4    1   0.8031  0.7472  0.4874  11.00000  0.05    0.33
Q5    1   0.5353  0.9158  0.3415  11.00000  0.05    0.32
Q6    1   0.7216  0.9245  0.6172  11.00000  0.05    0.30
Q7    1   0.6032  0.9410  0.6480  11.00000  0.05    0.29
Q8    1   0.4518  0.5833  0.6536  11.00000  0.05    0.29
Q9    1   0.5562  0.4342  0.5360  11.00000  0.05    0.27
Q10   1   0.5419  0.7630  0.5397  11.00000  0.05    0.25
;
_shelx_res_checksum              19781

_shelx_hkl_file                  
;
 -10   0  -6 451.695 154.855  16
 -10   0  -4 909.593 208.774  16
 -10   0  -2 926.371 229.271  16
 -10   0  -2 804.134 226.586  27
 -10   0   0 455.871 211.788  27
 -10   0   0 612.898 225.252  16
 -10   0   2 210.729 169.839  16
 -10   0   2 553.397 238.865  27
 -10   0   4 4.92861 150.817  16
 -10   0   4 34.8049 193.625  27
 -10   0   6 245.074 194.230  27
 -10   0   6 120.217 144.220  16
 -10   0   8 696.961 190.966  16
 -10   0   8 590.609 214.475  27
 -10   0  10 2190.21 325.741  27
 -10   0  12 884.566 209.986  27
 -10   1  -5 2557.43 291.619  16
 -10  -1  -5 2903.32 286.083  16
 -10  -1  -3 206.658 137.020  16
 -10   1  -3-25.1667 148.881  16
 -10   1  -1 1974.37 307.902  27
 -10   1  -1 2155.53 234.571  10
 -10  -1  -1 1568.87 281.841  16
 -10  -1  -1 1359.50 251.799  27
 -10   1  -1 1811.22 291.735  16
 -10   1   1 404.019 201.139  27
 -10   1   1 137.533 138.568  16
 -10  -1   1 429.098 199.764  16
 -10  -1   1 509.263 203.782  27
 -10   1   1 460.336 134.291  10
 -10  -1   3 46.0166 180.044  27
 -10   1   3 210.931 194.980  27
 -10   1   3 216.259 113.051  10
 -10  -1   3-9.71574 82.1831  18
 -10   1   3-21.9681 148.203  16
 -10   1   5 455.333 139.419  10
 -10   1   5 136.834 133.747  16
 -10   1   5 161.951 172.855  27
 -10  -1   5 425.013 198.169  27
 -10  -1   5-118.560 130.477  18
 -10   1   7 329.340 120.037  10
 -10  -1   7 79.4092 163.392  27
 -10  -1   7 232.297 99.1476  18
 -10   1   7 322.348 166.539  27
 -10  -1   9 2410.73 238.780  18
 -10  -1   9 2327.27 340.329  27
 -10   1   9 3138.29 275.185  10
 -10   1   9 3623.30 370.079  27
 -10   1  11 974.028 147.939  10
 -10   1  11 1174.78 195.252  27
 -10  -1  11 956.155 217.036  27
 -10  -2   0-28.6529 119.191  16
 -10   2   0 260.737 110.438  10
 -10  -2   2 703.144 131.652  18
 -10  -2   2 436.170 149.557  27
 -10   2   4 413.066 128.846  10
 -10  -2   4 433.789 111.553  18
 -10  -2   4 165.662 144.194  27
 -10  -2   6 171.457 87.7353  18
 -10  -2   6-29.2358 139.926  27
 -10   2   6 299.063 109.651  10
 -10   2   8 411.313 120.012  10
 -10  -2   8 160.005 92.3028  18
 -10  -2   8 298.716 154.044  27
  -9   0 -11 125.141 150.593  16
  -9   0  -9 554.172 903.631  14
  -9   0  -9 18.6949 173.994  16
  -9   0  -7 146.881 758.603  14
  -9   0  -7 57.4345 202.609  16
  -9   0  -5-579.981 717.423  14
  -9   0  -5-332.773 229.616  27
  -9   0  -5-103.611 205.870  16
  -9   0  -3 416.157 257.544  16
  -9   0  -3 433.988 800.438  14
  -9   0  -3-104.142 211.797  27
  -9   0  -1-462.017 838.757  14
  -9   0  -1 190.785 233.193  27
  -9   0   1-10.9540 237.662  27
  -9   0   1-598.638 228.062  10
  -9   0   3-211.361 272.368  27
  -9   0   3 198.892 125.383  10
  -9   0   5 72.5207 126.934  18
  -9   0   5-352.349 308.948  27
  -9   0   7-19.1688 138.303  10
  -9   0   7 175.256 236.371  27
  -9   0   7 28.8813 135.028  18
  -9   0   9 172.358 200.159  27
  -9   0   9-24.0281 120.209  18
  -9   0  11 180.377 220.574  27
  -9   0  11 101.316 146.225  18
  -9   0  13 202.825 200.553  27
  -9  -1 -10 1207.26 957.498  21
  -9   1 -10 1361.71 257.685  16
  -9  -1 -10 561.727 378.641  14
  -9   1  -8 1088.84 272.152  16
  -9  -1  -8 1453.29 369.625  14
  -9  -1  -8 807.444 1169.06  21
  -9  -1  -8 939.795 266.916  16
  -9   1  -8 1033.23 211.308  10
  -9  -1  -6 2588.74 1284.68  21
  -9   1  -6 3783.52 375.798  10
  -9   1  -6 2724.02 437.767  16
  -9  -1  -6 3400.96 507.342  14
  -9  -1  -6 3052.60 434.757  16
  -9  -1  -4 1587.15 379.698  14
  -9  -1  -4 1252.70 318.801  27
  -9   1  -4 1269.90 306.191  16
  -9   1  -4 1474.66 257.553  10
  -9   1  -4 1374.88 342.247  27
  -9  -1  -4 1334.09 323.521  16
  -9  -1  -2 1183.61 225.381  18
  -9  -1  -2 834.721 344.266  14
  -9  -1  -2 985.838 319.433  27
  -9   1  -2 849.383 283.779  16
  -9   1  -2 812.595 303.776  27
  -9   1  -2 1095.52 253.956  10
  -9   1   0 656.010 245.596  16
  -9  -1   0 317.945 238.090  27
  -9  -1   0 574.206 189.253  18
  -9  -1   0 490.500 391.684  14
  -9   1   0 794.048 317.075  27
  -9   1   0 856.899 239.924  10
  -9  -1   2 952.651 329.988  27
  -9  -1   2 1152.39 258.471  18
  -9   1   2 1403.55 297.282  10
  -9   1   2 1346.68 313.660  16
  -9   1   2 814.126 278.310  27
  -9  -1   4 529.759 191.866  18
  -9   1   4 195.678 234.545  27
  -9  -1   4 485.554 286.201  27
  -9   1   4 770.747 246.201  10
  -9   1   4 497.109 229.007  16
  -9   1   6 385.982 208.264  16
  -9   1   6 225.230 168.389  10
  -9  -1   6 360.094 177.519  18
  -9   1   6 509.581 274.802  27
  -9  -1   6 85.9866 214.429  27
  -9  -1   8 797.803 207.326  18
  -9   1   8 729.830 292.156  27
  -9  -1  10 329.636 225.398  27
  -9  -1  10 678.063 204.431  18
  -9   1  10 655.156 254.292  27
  -9   1  10 363.441 188.296   9
  -9  -1  12 1392.06 320.886  27
  -9   1  12 1004.02 247.998  27
  -9  -1  12 904.053 216.345  18
  -9  -1  14 1287.64 240.323  18
  -9  -1  14 1239.98 265.252  27
  -9   1  16 1188.09 245.929   9
  -9   1  18 250.514 132.356   9
  -9  -2  -9 329.069 220.915  14
  -9   2  -9 815.885 159.642  10
  -9   2  -7 1367.82 223.232  10
  -9  -2  -7 1306.25 191.734  18
  -9  -2  -7 1741.97 327.469  14
  -9  -2  -5 5290.30 527.633  14
  -9  -2  -5 4897.06 471.113  16
  -9  -2  -5 5033.30 369.824  18
  -9   2  -5 4335.44 455.772  16
  -9   2  -5 5682.01 451.261  10
  -9  -2  -3 516.419 272.660  14
  -9   2  -3 171.597 151.167  10
  -9  -2  -3 53.8834 127.984  18
  -9   2  -3 146.220 168.108  16
  -9   2  -1 836.846 226.776  10
  -9  -2  -1 567.045 239.605  27
  -9   2  -1 431.004 199.045  16
  -9  -2  -1 394.440 185.439  18
  -9   2  -1 12.1407 222.514  27
  -9   2   1 159.353 203.751  27
  -9   2   1 174.832 178.939  16
  -9  -2   1 172.647 205.797  27
  -9  -2   1 88.9685 139.684  18
  -9   2   1-87.5162 152.014  10
  -9  -2   3 544.128 201.026  18
  -9   2   3 606.904 219.457  10
  -9   2   3-53.2708 156.209  16
  -9   2   3 72.1685 227.066  27
  -9  -2   5 3297.11 381.759  18
  -9   2   5 3788.22 427.251  10
  -9   2   5 2698.18 404.735  27
  -9  -2   7 39.3793 135.569  18
  -9   2   7 157.988 144.304  10
  -9   2   7-96.1851 175.454  27
  -9  -2   9 3831.48 389.924  18
  -9   2   9 4318.88 456.995  27
  -9   2  11 464.415 191.636   9
  -9  -2  11 270.239 164.199  18
  -9   2  13 241.647 150.760   9
  -9  -2  13 486.313 174.623  18
  -9  -2  15-14.0720 122.474  27
  -9   2  15 243.636 138.032   9
  -9   3  -6 375.044 113.467  10
  -9  -3  -4 592.760 141.347  18
  -9   3  -4 854.552 156.754  10
  -9  -3  -2 2018.50 239.718  18
  -9   3  -2 2513.99 267.931  10
  -9  -3   0 353.786 139.815  18
  -9  -3   0 566.268 183.560  27
  -9   3   0 607.600 160.025  10
  -9  -3   2 577.671 163.846  18
  -9   3   2 889.634 179.885  10
  -9   3   4 606.169 163.407  10
  -9  -3   4 631.532 180.289  18
  -9   3   6 602.399 157.436  10
  -9  -3   6 180.192 118.692  18
  -9  -3   8 529.613 145.914  18
  -9   3   8 1017.89 184.130  10
  -9   3  10 440.310 132.806  10
  -9  -3  10 452.075 137.056  18
  -9  -3  12 244.956 97.8010  18
  -9   3  12 196.878 85.5369  10
  -8   0 -16 780.528 784.088  21
  -8   0 -14 1519.14 747.998  14
  -8   0 -14 236.031 1100.50  21
  -8   0 -12 1700.02 457.690  14
  -8   0 -12 1851.27 346.807  16
  -8   0 -12 1624.52 934.660  21
  -8   0 -10 9106.08 1072.74  21
  -8   0 -10 8070.31 736.741  16
  -8   0 -10 7374.06 525.894  10
  -8   0 -10 9655.65 860.269  14
  -8   0  -8 644.118 202.978  10
  -8   0  -8 606.468 898.745  21
  -8   0  -8 845.285 372.827  14
  -8   0  -8 900.629 319.372  16
  -8   0  -6 30225.6 1578.97  16
  -8   0  -6 28799.9 1433.39  27
  -8   0  -6 32021.9 1186.25  10
  -8   0  -6 31010.8 1703.81  21
  -8   0  -4 8039.40 780.610  27
  -8   0  -4 10842.7 710.654  10
  -8   0  -4 10173.2 922.550  14
  -8   0  -4 10336.9 1627.21  21
  -8   0  -2 8569.74 834.227  27
  -8   0  -2 11963.2 761.607  10
  -8   0  -2 10635.9 939.109  14
  -8   0  -2 12505.7 2129.31  21
  -8   0   0 5240.17 551.848  10
  -8   0   0 4080.52 647.437  14
  -8   0   2 3107.82 540.890  27
  -8   0   2 5334.45 573.429  10
  -8   0   2 3698.24 419.066  18
  -8   0   2 4502.12 656.281  14
  -8   0   4 20320.9 953.870  18
  -8   0   4 21965.0 1335.64  27
  -8   0   6 13911.6 795.536  18
  -8   0   8 8890.39 661.380  18
  -8   0  10 7197.35 729.458  27
  -8   0  10 6087.47 546.968  18
  -8   0  12 6673.56 663.901  27
  -8   0  12 6761.82 564.562  18
  -8   0  14 1601.52 347.669  27
  -8   0  14 1232.07 253.849  18
  -8  -1 -15 305.875 305.650  14
  -8  -1 -15 862.277 646.794  21
  -8  -1 -13 904.229 325.309  14
  -8  -1 -13 788.352 420.692  21
  -8   1 -11-1.01368 203.485  12
  -8   1 -11 411.355 1349.45  21
  -8  -1 -11-84.5157 279.438  14
  -8  -1 -11 69.8716 340.994  21
  -8  -1 -11 147.743 210.098  16
  -8   1 -11 92.1874 242.747  16
  -8   1 -11 228.533 165.980  10
  -8   1  -9 425.445 203.778  12
  -8  -1  -9 72.1025 345.322  21
  -8   1  -9 430.720 291.174  16
  -8   1  -9 137.646 163.701  10
  -8  -1  -9 26.1701 299.754  14
  -8  -1  -9-83.9616 245.809  16
  -8   1  -9 607.575 1196.60  14
  -8   1  -7 6091.19 1140.47  14
  -8   1  -7 6401.28 588.661  10
  -8   1  -7 5269.83 633.525  16
  -8  -1  -7 5922.80 493.039  18
  -8  -1  -7 5218.73 626.926  21
  -8   1  -7 4756.78 580.240  27
  -8  -1  -7 5510.50 630.947  16
  -8   1  -7 6967.99 1928.32  21
  -8  -1  -7 5642.83 701.740  14
  -8   1  -7 4703.71 488.592  12
  -8   1  -5 3907.51 552.534  27
  -8   1  -5 4064.97 608.296  16
  -8  -1  -5 3661.76 529.096  27
  -8  -1  -5 4289.82 451.846  18
  -8  -1  -5 4630.87 697.387  21
  -8   1  -5 4345.45 501.894  10
  -8  -1  -5 3614.41 581.653  14
  -8   1  -5 4652.53 1884.30  21
  -8   1  -5 4877.88 1124.64  14
  -8  -1  -3 1092.06 353.388  27
  -8   1  -3 860.263 375.524  27
  -8   1  -3 596.926 299.489  16
  -8  -1  -3 1092.64 886.770  21
  -8   1  -3 1341.62 325.564  10
  -8  -1  -3 1581.99 324.848  18
  -8   1  -3 1101.96 1039.15  14
  -8  -1  -3 1353.98 413.627  14
  -8  -1  -1 832.130 1572.98  21
  -8   1  -1 449.992 274.044  16
  -8  -1  -1 109.188 186.064  18
  -8   1  -1 373.328 326.592  27
  -8   1  -1 1997.20 1197.95  14
  -8  -1  -1 596.067 395.261  14
  -8   1  -1 426.403 240.638  10
  -8   1   1 640.436 270.138  27
  -8  -1   1 273.740 1614.56  21
  -8   1   1 807.087 300.963  10
  -8  -1   1 543.646 208.554  18
  -8  -1   1 927.658 327.705  14
  -8   1   3 628.196 306.063  27
  -8  -1   3 965.624 274.042  18
  -8   1   5 6687.54 738.578  27
  -8  -1   5 5885.10 559.055  18
  -8  -1   7 1476.58 342.620  18
  -8   1   7 800.260 292.460  27
  -8   1   9 6501.68 692.260  27
  -8  -1   9 6231.33 586.233  18
  -8   1  11 1395.90 335.910  27
  -8  -1  11 1081.56 286.650  18
  -8  -1  13 1093.48 288.778  18
  -8   1  13 808.124 259.054  27
  -8  -1  15 986.712 257.291  18
  -8  -2 -14 1236.45 462.522  21
  -8  -2 -14 759.241 228.724  14
  -8   2 -12 354.023 151.353  10
  -8  -2 -12 296.798 123.396  18
  -8   2 -12 202.246 148.351  12
  -8  -2 -12 269.964 252.903  14
  -8  -2 -12 115.009 291.810  21
  -8   2 -10 222.956 159.099  10
  -8  -2 -10-347.656 320.437  21
  -8  -2 -10-246.885 283.828  14
  -8  -2 -10 328.620 154.125  18
  -8   2 -10 370.011 193.056  12
  -8  -2  -8 48.8535 214.526  16
  -8  -2  -8 166.138 141.426  18
  -8  -2  -8 59.6258 297.531  21
  -8   2  -8 109.450 151.491  10
  -8   2  -8-142.603 197.131  12
  -8  -2  -8 257.991 297.628  14
  -8   2  -8 144.254 228.306  16
  -8  -2  -6 424.875 408.092  21
  -8   2  -6 367.195 228.426  16
  -8   2  -6-28.8991 222.996  12
  -8  -2  -6 214.981 196.088  18
  -8  -2  -6 530.778 303.720  14
  -8   2  -6 320.706 193.507  10
  -8  -2  -4 1916.80 420.897  14
  -8   2  -4 1680.39 395.177  16
  -8  -2  -4 1607.22 685.118  21
  -8   2  -4 740.313 206.883  12
  -8  -2  -4 2008.40 344.412  18
  -8   2  -4 1817.00 337.785  10
  -8   2  -4 1708.15 441.478  27
  -8   2  -2 4572.41 574.273  16
  -8   2  -2 5370.75 633.896  27
  -8  -2  -2 6074.21 683.262  14
  -8   2  -2 6736.34 654.941  10
  -8  -2  -2 5463.36 548.512  18
  -8   2   0-44.4629 248.356  16
  -8  -2   0-158.090 309.304  14
  -8  -2   0 330.369 209.503  18
  -8   2   0 581.531 218.860  10
  -8   2   0 475.922 268.434  27
  -8   2   2 654.680 271.864  10
  -8  -2   2 913.955 272.526  18
  -8   2   2 204.299 253.791  27
  -8   2   2 498.628 231.945  16
  -8   2   4 457.530 236.587  27
  -8  -2   4 849.496 272.206  18
  -8   2   6-28.3218 228.936  27
  -8   2   6 261.462 192.184   9
  -8  -2   6 368.588 231.750  18
  -8   2   8 13071.1 860.297   9
  -8  -2   8 12425.2 824.333  18
  -8   2   8 13185.9 920.787  27
  -8  -2  10 2557.37 395.296  18
  -8   2  10 2324.04 398.227   9
  -8   2  10 2237.38 377.875  27
  -8  -2  12 1800.54 332.126  18
  -8   2  12 1399.71 323.696   9
  -8   2  14 332.230 207.141   9
  -8  -2  14 465.971 206.412  18
  -8   2  16 875.053 248.571   9
  -8  -2  16 813.819 212.597  18
  -8   2  18 401.381 181.898   9
  -8   2  20 486.041 163.547   9
  -8  -3 -11 597.422 138.744  18
  -8  -3 -11 834.264 217.642  14
  -8   3 -11 668.638 156.043  12
  -8   3  -9 512.895 164.883  12
  -8   3  -9 724.305 179.390   8
  -8   3  -9 774.422 176.289  10
  -8  -3  -9 740.468 179.648  18
  -8  -3  -9 375.166 217.603  14
  -8  -3  -7 644.848 275.579  14
  -8   3  -7 1056.94 220.781  10
  -8   3  -7 1044.98 222.374  12
  -8  -3  -7 737.909 200.927  18
  -8   3  -5 1673.21 281.005  10
  -8  -3  -5 1276.87 253.165  18
  -8   3  -5 1312.08 256.610  12
  -8  -3  -5 774.044 289.913  14
  -8   3  -3 721.395 222.081  12
  -8  -3  -3 649.048 309.440  14
  -8   3  -3 944.559 228.113  10
  -8  -3  -3 683.337 220.709  18
  -8  -3  -1 300.002 183.093  18
  -8   3  -1 658.054 216.655  10
  -8   3   1 218.597 159.589  10
  -8  -3   1 467.246 212.701  18
  -8   3   3 1056.79 258.426  10
  -8  -3   3 648.983 228.903  18
  -8  -3   5 1328.77 275.282  18
  -8   3   5 2048.04 320.109  10
  -8   3   7 207.209 173.646   9
  -8  -3   7 93.7753 147.758  18
  -8   3   9 131.698 193.147   9
  -8  -3   9 62.4877 147.972  18
  -8   3  11 1314.23 296.309   9
  -8  -3  11 1049.82 233.472  18
  -8  -3  13 857.893 203.064  18
  -8   3  13 972.227 226.317   9
  -8   3  15-1.32953 129.598   9
  -8   3  17 9.06953 117.011   9
  -8  -4  -6 652.634 136.792  18
  -8   4  -4 1226.44 164.547  10
  -8  -4  -4 976.266 163.101  18
  -8   4  -2 1945.99 257.043   8
  -8  -4  -2 2221.31 244.324  18
  -8   4  -2 2701.68 240.216  10
  -8  -4   0 485.692 147.940  18
  -8   4   0 614.928 132.749  10
  -8   4   0 221.019 146.932   8
  -8   4   2 1252.98 184.104  10
  -8  -4   2 795.788 168.182  18
  -8   4   4 939.002 171.538  10
  -8  -4   4 396.725 120.127  18
  -8   4   4 746.202 191.335   8
  -8  -4   6 359.522 135.033  18
  -8   4   6 540.476 124.982  10
  -8   4   6 380.187 147.332   8
  -8   4   8 636.034 160.745   9
  -8   4   8 985.263 160.347  10
  -8  -4   8 637.087 136.352  18
  -8   4  10 139.311 83.3223  10
  -8   4  10-75.1760 115.319   9
  -8   4  12 378.450 133.682   9
  -7   0 -19 120.514 118.505  15
  -7   0 -19-458.353 783.407  21
  -7   0 -17 52.4028 141.525  15
  -7   0 -17-221.964 665.679  14
  -7   0 -17-183.907 404.798  21
  -7   0 -15 53.9284 273.682  21
  -7   0 -15 282.175 359.194  14
  -7   0 -15-47.7376 158.565  15
  -7   0 -15 219.676 188.657  16
  -7   0 -13 371.805 287.056  12
  -7   0 -13-229.812 213.393  15
  -7   0 -13-203.734 258.791  16
  -7   0 -13 267.569 329.466  14
  -7   0 -13-158.708 309.162  21
  -7   0 -11 341.972 256.188  12
  -7   0 -11-308.780 367.442  14
  -7   0 -11 214.801 221.095  15
  -7   0 -11 211.906 254.382  16
  -7   0 -11 133.571 203.129  10
  -7   0 -11-517.916 399.852  21
  -7   0  -9 64.5422 246.772  16
  -7   0  -9-234.206 399.501  21
  -7   0  -9-105.864 238.642  12
  -7   0  -9 174.327 319.923  14
  -7   0  -9-51.7020 184.452  15
  -7   0  -9-105.866 154.915  10
  -7   0  -7 546.336 268.762  12
  -7   0  -7-323.178 304.381  15
  -7   0  -7-611.975 380.739  21
  -7   0  -7 61.0902 167.772  10
  -7   0  -7-265.380 325.944  14
  -7   0  -5 309.687 361.901  21
  -7   0  -5-347.249 262.963  10
  -7   0  -5 120.345 207.622  15
  -7   0  -5 328.694 362.074  14
  -7   0  -5-94.3825 262.679  27
  -7   0  -3 26.0920 392.298  21
  -7   0  -3-181.753 238.917  27
  -7   0  -3 376.730 393.269  14
  -7   0  -3-26.4366 202.803  10
  -7   0  -1 270.907 785.066  21
  -7   0  -1-226.015 386.583  14
  -7   0  -1-55.2178 221.946  10
  -7   0   1 110.612 339.045  14
  -7   0   1-263.937 226.401  18
  -7   0   3-107.862 334.234  14
  -7   0   3-314.279 188.651  18
  -7   0   3-999.474 1640.98  21
  -7   0   5-291.396 241.974  18
  -7   0   7-83.8489 182.527  18
  -7   0   9-310.472 209.974  18
  -7   0  11-217.247 241.218  18
  -7   0  13-150.307 202.986  18
  -7   0  15-94.7659 176.895  18
  -7  -1 -18 217.252 224.083  21
  -7  -1 -18-201.743 311.596  14
  -7   1 -18 361.349 153.494  15
  -7   1 -16 572.471 185.293  15
  -7   1 -16 540.691 234.680  12
  -7  -1 -16 450.799 235.085  21
  -7  -1 -16 466.779 183.945  15
  -7   1 -16 167.656 1155.72  21
  -7  -1 -16 217.268 285.660  14
  -7   1 -14 182.610 272.396  16
  -7   1 -14 839.634 1193.16  21
  -7   1 -14-318.462 237.404  22
  -7   1 -14 27.7430 151.228  10
  -7  -1 -14-286.792 295.380  21
  -7  -1 -14-0.42660 213.897  15
  -7  -1 -14 202.268 293.958  14
  -7   1 -14-168.022 186.190  15
  -7   1 -14 15.9763 202.833  12
  -7   1 -12 1808.69 433.939  16
  -7   1 -12 1589.23 340.810  22
  -7   1 -12 1914.27 358.790  10
  -7  -1 -12 1468.13 323.150  15
  -7   1 -12 1695.63 750.122  14
  -7   1 -12 2232.41 394.702  12
  -7  -1 -12 1751.73 446.951  21
  -7  -1 -12 1447.09 438.197  14
  -7   1 -12 1926.65 903.342  21
  -7  -1 -12 1729.35 394.755  16
  -7   1 -12 1125.74 246.826  15
  -7  -1 -10 16880.9 1059.62  15
  -7   1 -10 16870.9 1245.72  14
  -7  -1 -10 18121.2 1105.41  21
  -7  -1 -10 17106.6 916.840  18
  -7   1 -10 15460.3 1178.45  21
  -7  -1 -10 16829.8 1135.88  16
  -7  -1 -10 18291.9 1224.97  14
  -7   1 -10 15565.5 942.631  22
  -7   1 -10 16296.6 981.324  10
  -7   1 -10 15616.2 1141.28  16
  -7   1 -10 17248.1 1008.98  12
  -7   1 -10 15609.0 909.272  15
  -7   1  -8 783.784 442.223  14
  -7  -1  -8 1085.29 406.611  21
  -7   1  -8 1236.16 322.846  10
  -7  -1  -8 1326.75 426.255  14
  -7   1  -8 979.558 380.023  16
  -7  -1  -8 1457.59 328.198  18
  -7  -1  -8 1174.98 354.601  15
  -7   1  -8 724.947 280.757  12
  -7   1  -8 707.794 284.013  27
  -7   1  -8 849.423 796.474  21
  -7   1  -6 5382.10 605.108  10
  -7   1  -6 4537.87 512.687  12
  -7  -1  -6 5233.51 520.179  18
  -7   1  -6 4628.57 672.718  14
  -7   1  -6 5085.52 690.750  16
  -7   1  -6 5220.09 1113.54  21
  -7   1  -6 4674.97 617.122  27
  -7  -1  -6 5504.27 636.395  15
  -7  -1  -6 5170.24 709.179  14
  -7  -1  -6 6111.21 693.772  21
  -7   1  -4 1504.17 427.667  14
  -7  -1  -4 2327.11 371.717  18
  -7   1  -4 2105.94 1438.80  21
  -7  -1  -4 2721.58 536.133  21
  -7  -1  -4 2092.27 477.855  14
  -7   1  -4 1454.86 406.756  16
  -7   1  -4 1271.77 379.220  27
  -7   1  -4 862.710 253.528  12
  -7   1  -4 1859.96 396.120  10
  -7   1  -2 5539.82 1934.12  21
  -7   1  -2 4676.08 584.095  10
  -7  -1  -2 4874.40 626.997  14
  -7   1  -2 3553.86 592.096  27
  -7   1  -2 5070.11 713.279  14
  -7  -1  -2 5165.20 678.970  21
  -7  -1  -2 3999.18 462.111  18
  -7   1   0-71.0558 1754.27  21
  -7   1   0 1543.74 423.858  27
  -7  -1   0 2263.66 565.394  21
  -7  -1   0 1799.77 354.240  18
  -7  -1   0 1489.02 480.572  14
  -7   1   0 1536.51 599.658  14
  -7   1   2 2691.13 484.810  27
  -7  -1   2 2344.86 389.696  18
  -7  -1   4 12205.7 814.460  18
  -7   1   4 12326.1 939.786  27
  -7   1   6 8171.40 779.072  27
  -7  -1   6 7817.04 686.181  18
  -7  -1   8 10413.5 780.498  18
  -7   1   8 10993.5 894.927  27
  -7   1  10 3984.68 437.192  18
  -7   1  10 5506.83 643.404  27
  -7  -1  10 5912.73 603.029  18
  -7  -1  12 5845.24 597.173  18
  -7   1  12 5173.98 574.220  27
  -7  -1  14 92.9737 178.405  18
  -7  -1  16 230.741 211.475  18
  -7   1  24-142.262 139.220   9
  -7  -2 -17 427.367 218.359  21
  -7   2 -17 89.7182 146.854  12
  -7  -2 -17 205.214 205.028  14
  -7  -2 -15 119.666 139.755  18
  -7  -2 -15 209.862 248.978  14
  -7  -2 -15 202.215 235.630  21
  -7   2 -15 331.734 217.180  12
  -7   2 -13 86.0393 150.601  10
  -7  -2 -13 87.4158 251.397  21
  -7  -2 -13-133.183 293.095  14
  -7  -2 -13 389.438 193.096  18
  -7   2 -13 143.220 192.735  12
  -7  -2 -11 193.379 165.474  18
  -7   2 -11 298.923 233.424  16
  -7   2 -11 371.738 216.409  10
  -7   2 -11 134.554 212.002  12
  -7  -2 -11 486.787 349.598  21
  -7  -2  -9 352.176 345.581  21
  -7   2  -9 534.289 246.753  10
  -7   2  -9 234.876 212.694  12
  -7  -2  -9 205.766 192.107  18
  -7   2  -9-57.3395 264.501  16
  -7   2  -7 1187.51 379.566  16
  -7  -2  -7 1198.71 305.339  18
  -7   2  -7 1272.64 317.167  12
  -7  -2  -7 1076.15 438.291  14
  -7   2  -7 673.811 305.617  27
  -7   2  -7 1127.36 316.739  10
  -7  -2  -7 692.123 349.546  21
  -7  -2  -5 256.950 308.422  21
  -7  -2  -5 514.611 359.815  14
  -7   2  -5 238.361 308.544  27
  -7   2  -5 420.596 266.019  10
  -7  -2  -5 39.3070 192.726  18
  -7   2  -5 213.129 237.855  16
  -7   2  -3 626.882 366.152  27
  -7  -2  -3 53.4490 338.624  14
  -7  -2  -3 287.472 246.768  18
  -7   2  -3 109.184 200.848  11
  -7  -2  -3-99.5495 402.895  21
  -7   2  -3 677.424 281.553  10
  -7   2  -3 141.792 243.781  16
  -7   2  -1-2.83080 302.346  16
  -7   2  -1 309.617 259.756  27
  -7  -2  -1 524.879 268.424  18
  -7  -2  -1 56.4420 280.588  14
  -7   2  -1 780.846 298.564  10
  -7   2   1 2250.13 400.618  16
  -7   2   1 2073.49 467.767  27
  -7  -2   1 2454.55 441.424  18
  -7   2   3 2433.61 427.056  16
  -7  -2   3 2703.55 434.285  18
  -7   2   3 2599.89 489.076  27
  -7  -2   5 4228.36 520.705  18
  -7   2   5 3427.56 536.584  27
  -7   2   5 3472.32 500.388   9
  -7  -2   7 2047.24 416.373  18
  -7   2   7 1841.76 372.100  27
  -7   2   9 1877.59 404.202  27
  -7  -2   9 1541.18 349.249  18
  -7   2  11-44.6804 280.110  27
  -7  -2  11 357.211 190.747  18
  -7  -2  13 795.218 271.268  18
  -7  -2  15 805.240 279.486  18
  -7  -2  17 116.323 167.277  18
  -7   2  19 568.126 238.986   9
  -7   2  21 46.8596 144.217   9
  -7   2  23-32.3004 102.976   9
  -7  -3 -14 3079.81 329.046  21
  -7  -3 -14 3040.76 380.003  14
  -7  -3 -14 3468.61 309.807  18
  -7   3 -14 3194.89 335.055  12
  -7  -3 -12 663.264 184.880  18
  -7   3 -12 605.867 191.655  10
  -7   3 -12 590.639 213.540  12
  -7  -3 -12 767.254 252.083  21
  -7   3 -10 1707.52 300.457   8
  -7  -3 -10 2863.80 360.772  18
  -7  -3 -10 2659.98 465.494  14
  -7   3 -10 2509.87 364.136  12
  -7   3 -10 2676.17 351.992  10
  -7  -3 -10 2564.32 347.337  21
  -7  -3  -8 789.920 327.575  14
  -7  -3  -8 854.120 256.970  18
  -7  -3  -8 1261.42 321.771  21
  -7   3  -8 1203.20 264.628  10
  -7   3  -6 1911.41 349.177  10
  -7   3  -6 1530.31 362.644  16
  -7   3  -6 1741.34 376.372  11
  -7  -3  -6 2295.71 384.243  18
  -7  -3  -4 7854.31 670.287  18
  -7   3  -4 6763.29 658.982  16
  -7   3  -4 8759.53 677.886  10
  -7   3  -4 7815.39 660.507  11
  -7  -3  -2 13149.0 874.910  18
  -7   3  -2 13827.5 912.122  10
  -7   3  -2 10522.5 761.528  11
  -7   3  -2 9581.22 790.042  16
  -7   3   0 2506.24 413.195  10
  -7   3   0 1672.16 337.378  16
  -7  -3   0 2465.33 409.090  18
  -7   3   0 2143.47 361.918  11
  -7   3   2 3167.66 460.119  10
  -7   3   2 2569.70 470.568  27
  -7  -3   2 2742.28 427.655  18
  -7  -3   4 1065.56 312.565  18
  -7   3   4 1070.32 317.927   9
  -7   3   4 1007.13 352.765  27
  -7   3   6 4377.27 553.978  27
  -7   3   6 5140.03 563.532   9
  -7  -3   6 5473.43 565.122  18
  -7   3   8 44348.7 1632.96   9
  -7  -3   8 40458.3 1503.81  18
  -7   3  10 1083.81 305.730   9
  -7  -3  10 1266.95 291.533  18
  -7  -3  12 283.033 201.023  18
  -7   3  12 274.020 206.292   9
  -7  -3  14 1137.86 246.221  18
  -7   3  14 971.395 281.267   9
  -7   3  16 622.570 233.394   9
  -7  -3  16 434.316 182.063  18
  -7   3  18 3270.85 380.039   9
  -7   3  20 986.396 204.755   9
  -7  -4 -11 864.626 213.884  14
  -7  -4 -11 936.709 162.804  18
  -7   4 -11 1230.39 196.003  12
  -7  -4  -9 1531.28 227.973  18
  -7   4  -9 1140.29 212.452  12
  -7   4  -9 1420.75 221.352   8
  -7  -4  -7 2406.28 291.910  18
  -7   4  -7 1937.88 291.351   8
  -7   4  -7 2353.39 264.222  10
  -7   4  -5 1441.05 285.435   8
  -7   4  -5 1424.30 276.442  11
  -7  -4  -5 2034.70 293.200  18
  -7   4  -5 1905.37 250.653  10
  -7   4  -3 1396.13 236.743  10
  -7   4  -3 732.288 229.787  11
  -7  -4  -3 985.163 230.559  18
  -7  -4  -1 917.563 228.087  18
  -7   4  -1 695.625 213.204  11
  -7   4  -1 1068.85 226.429  10
  -7  -4   1 466.364 185.829  18
  -7   4   1 396.280 183.950  11
  -7   4   1 522.278 173.443  10
  -7   4   3 1921.65 279.129  10
  -7   4   3 1728.28 312.662   9
  -7  -4   3 1748.28 286.220  18
  -7   4   5 342.329 168.585   9
  -7  -4   5 341.900 168.965  18
  -7   4   7 1272.70 226.409  10
  -7   4   7 1089.03 272.721   9
  -7  -4   7 1085.55 210.631  18
  -7   4   9 95.0969 166.916   9
  -7  -4   9 513.426 164.629  18
  -7   4   9 425.573 121.921  10
  -7   4  11 3968.31 422.082   9
  -7  -4  11 3364.43 297.494  18
  -7   4  13 966.400 212.023   9
  -7   4  15-89.4207 135.209   9
  -7   4  17 16.6646 90.5104   9
  -7   5  -4-33.7952 80.3443   8
  -7   5  -2-13.0437 98.6184   8
  -7   5   0 904.185 181.557   8
  -7   5   2 245.110 121.395   8
  -7   5   4 818.222 144.007   8
  -6   0 -22 5140.15 391.482  15
  -6   0 -20 1871.15 336.161  21
  -6   0 -20 2393.09 343.255  15
  -6   0 -18 1642.54 324.151  15
  -6   0 -18 1880.69 358.712  21
  -6   0 -18 1935.34 505.967  14
  -6   0 -18 1799.95 382.042  22
  -6   0 -16 2843.50 455.194  15
  -6   0 -16 2613.26 470.695  21
  -6   0 -16 2743.34 471.602  22
  -6   0 -16 2193.83 497.963  14
  -6   0 -16 3310.69 512.657  12
  -6   0 -14 2381.54 492.807  16
  -6   0 -14 1545.75 391.742  12
  -6   0 -14 1474.91 427.661  21
  -6   0 -14 1153.13 312.858  10
  -6   0 -14 1712.85 390.932  15
  -6   0 -14 812.446 372.880  14
  -6   0 -14 1294.41 357.760  22
  -6   0 -12 48920.8 1777.98  21
  -6   0 -12 48305.9 1738.14  12
  -6   0 -12 54118.2 2100.67  16
  -6   0 -12 43879.6 1592.61  10
  -6   0 -12 49760.7 1978.10  14
  -6   0 -12 44808.9 1791.27  22
  -6   0 -12 51027.0 1857.64  15
  -6   0 -10 66647.2 2112.97  22
  -6   0 -10 60823.5 1974.95  21
  -6   0 -10 61094.4 1812.62  10
  -6   0 -10 59701.3 2241.40  16
  -6   0 -10 62715.4 2038.02  15
  -6   0 -10 64965.0 2233.89  14
  -6   0 -10 61899.8 1901.75  12
  -6   0  -8 12127.3 845.801  21
  -6   0  -8 10565.9 1567.22   5
  -6   0  -8 12159.4 877.288  15
  -6   0  -8 11314.5 779.450  10
  -6   0  -8 10824.6 822.641  22
  -6   0  -8 11394.9 796.348  12
  -6   0  -8 10911.8 903.271  14
  -6   0  -6 8868.73 657.331  12
  -6   0  -6 7200.16 1198.03   5
  -6   0  -6 11464.6 823.140  15
  -6   0  -6 9376.00 751.050  21
  -6   0  -6 9299.35 819.902  14
  -6   0  -6 10270.6 726.066  10
  -6   0  -4 12099.2 1553.44   5
  -6   0  -4 12787.1 834.635  21
  -6   0  -4 12216.6 930.652  14
  -6   0  -2 11121.5 1415.50   5
  -6   0   0 50917.7 2809.64   5
  -6   0  10 46661.2 1519.51  18
  -6   0  12 34822.3 1366.54  18
  -6   0  14 2816.19 401.782  18
  -6   0  16 3299.52 460.049  18
  -6   1 -21 297.027 138.630  15
  -6  -1 -21 228.392 188.866  21
  -6  -1 -21 558.376 173.583  15
  -6  -1 -19 394.353 259.702  21
  -6  -1 -19 293.053 192.135  15
  -6   1 -19 481.849 232.272  22
  -6   1 -19 308.886 196.129  15
  -6  -1 -19 528.072 287.105  14
  -6   1 -17 1152.05 542.429  21
  -6   1 -17 1077.43 268.738  15
  -6   1 -17 584.894 271.451  22
  -6   1 -17 1170.98 326.432  12
  -6  -1 -17 1052.89 302.362  15
  -6  -1 -17 902.790 328.936  21
  -6  -1 -17 791.734 337.792  14
  -6   1 -15 155.076 201.577  10
  -6   1 -15-51.6217 310.127  21
  -6   1 -15 157.561 235.347  16
  -6   1 -15 20.6777 231.393  15
  -6   1 -15-346.246 727.076  14
  -6  -1 -15 220.176 357.994  14
  -6  -1 -15 93.7575 195.724  15
  -6   1 -15-77.9669 255.256  22
  -6   1 -15 166.506 254.391  12
  -6   1 -13-146.905 330.898  21
  -6   1 -13 13.3945 258.976  16
  -6   1 -13-79.6383 208.018  10
  -6  -1 -13 67.2905 194.173  15
  -6  -1 -13 375.975 197.620  18
  -6   1 -13 365.052 232.326  22
  -6   1 -13-5.94108 208.920  15
  -6   1 -13 236.503 356.733  14
  -6   1 -13-8.25084 226.640  12
  -6  -1 -11 8261.57 685.903  18
  -6   1 -11 7285.04 718.967  10
  -6   1 -11 6605.12 662.155  21
  -6   1 -11 7490.39 700.041  12
  -6   1 -11 7880.35 700.830  15
  -6  -1 -11 6569.21 751.546  14
  -6  -1 -11 8458.03 858.080  16
  -6   1 -11 7427.15 703.032  22
  -6   1 -11 7889.15 835.352  16
  -6   1 -11 6309.74 744.077  14
  -6  -1 -11 6974.81 697.442  15
  -6   1  -9 3417.25 485.958  22
  -6  -1  -9 3761.11 436.404  18
  -6   1  -9 3446.08 604.302  16
  -6  -1  -9 3528.76 516.295  15
  -6   1  -9 3893.49 554.958  21
  -6   1  -9 3563.84 584.872  14
  -6  -1  -9 4065.41 620.872  14
  -6  -1  -9 3447.88 490.301  12
  -6   1  -9 3825.45 483.655  15
  -6   1  -9 3591.33 496.482  10
  -6   1  -9 3629.20 499.425  12
  -6  -1  -7 2024.09 396.039  15
  -6   1  -7 1990.25 429.449  21
  -6   1  -7 2565.78 471.358  27
  -6  -1  -7 1629.47 328.955  12
  -6   1  -7 2003.94 395.580  10
  -6   1  -7 2323.10 514.013  16
  -6  -1  -7 1959.63 364.118  18
  -6   1  -7 1388.39 743.067   5
  -6   1  -7 1469.11 358.530  14
  -6  -1  -7 1187.75 502.963   5
  -6   1  -5 3929.49 482.898  10
  -6   1  -5 3497.50 508.795  21
  -6  -1  -5 4087.99 524.038  15
  -6   1  -5 5252.56 661.672  27
  -6   1  -5 2924.20 512.187  14
  -6  -1  -5 2908.43 840.193   5
  -6   1  -5 3371.57 438.526  11
  -6  -1  -5 3592.22 439.781  18
  -6   1  -3 3844.15 508.723  10
  -6  -1  -3 3955.66 497.775  15
  -6  -1  -3 3893.06 443.136  18
  -6   1  -3 2921.59 502.057  27
  -6  -1  -3 1815.06 697.121   5
  -6   1  -3 2946.62 454.280  14
  -6   1  -3 3011.61 595.273  21
  -6  -1  -1 7123.07 1114.14   5
  -6  -1   7 2918.13 421.697  18
  -6  -1   9 1937.22 357.678  18
  -6   1   9 1950.91 323.802  18
  -6   1   9 1269.28 322.248  27
  -6   1  11 675.735 231.121  18
  -6  -1  11 940.834 297.819  18
  -6  -1  13 285.438 200.318  18
  -6  -1  15 323.029 226.732  18
  -6  -1  17 308.835 232.320  18
  -6   1  25 111.253 121.651   9
  -6   2 -20 533.256 165.997  22
  -6  -2 -20 376.857 212.905  21
  -6  -2 -18 45.7334 220.293  14
  -6   2 -18 482.504 196.846  22
  -6  -2 -18 588.909 176.532  18
  -6   2 -18 313.035 116.400  15
  -6   2 -18 443.616 227.904  12
  -6  -2 -18 207.712 239.954  21
  -6  -2 -16 3193.81 379.862  18
  -6   2 -16 3209.27 451.011  12
  -6  -2 -16 2984.64 395.792  15
  -6   2 -16 1846.76 289.405  15
  -6  -2 -16 3057.29 504.080  14
  -6   2 -16 2627.82 394.384  22
  -6  -2 -14 5084.22 675.218  14
  -6  -2 -14 3738.83 494.642  15
  -6  -2 -14 4356.61 511.659  18
  -6   2 -14 3838.68 477.604  22
  -6   2 -14 4107.06 512.106  10
  -6   2 -14 4105.62 527.832  12
  -6  -2 -12 2087.73 377.675  18
  -6   2 -12 2072.19 420.045  10
  -6   2 -12 2146.57 374.089  22
  -6   2 -12 2346.09 505.937  16
  -6   2 -12 2101.66 417.538  12
  -6  -2 -12 2101.99 407.300  15
  -6  -2 -10 3413.63 485.272  18
  -6   2 -10 2469.54 1642.79  21
  -6  -2 -10 3382.05 500.507  15
  -6   2 -10 3102.09 545.360  16
  -6   2 -10 3413.82 459.967  22
  -6   2 -10 3441.01 512.017  10
  -6   2  -8 10613.3 1839.79  21
  -6   2  -8 9005.25 767.598  10
  -6   2  -8 9193.11 869.783  27
  -6  -2  -8 8502.08 733.943  18
  -6   2  -8 8561.99 870.434  16
  -6  -2  -8 10582.4 857.492  15
  -6   2  -8 6727.75 690.335  26
  -6   2  -8 8489.78 765.118  11
  -6   2  -6 5492.62 1742.72  21
  -6   2  -6 5425.52 626.872  16
  -6   2  -6 6811.02 768.534  27
  -6   2  -6 6015.71 637.279  11
  -6  -2  -6 6647.00 694.988  15
  -6   2  -6 5547.58 633.282  26
  -6  -2  -6 6147.91 636.948  18
  -6   2  -6 6560.91 659.470  10
  -6  -2  -4 2276.27 425.838  18
  -6   2  -4 2320.37 467.692  16
  -6   2  -4 1521.07 341.122  11
  -6  -2  -4 744.725 658.333   5
  -6   2  -4 2176.85 438.568  27
  -6   2  -4 2455.15 419.870  10
  -6   2  -2 1285.53 346.048  16
  -6   2  -2 2151.14 386.880  11
  -6   2  -2 1496.14 366.116  27
  -6   2  -2 1838.99 395.317  10
  -6  -2  -2 1213.40 288.889  18
  -6   2   0 4747.61 546.849  16
  -6   2   0 5954.92 654.916  27
  -6   2   0 5369.88 561.222  11
  -6  -2   0 6448.39 611.360  18
  -6  -2   2 3933.52 505.735  18
  -6   2   2 3424.73 464.988  16
  -6   2   2 3366.40 503.856  27
  -6  -2   4 21846.9 1123.68  18
  -6   2   4 22162.7 1217.31  27
  -6  -2   6 13933.4 889.195  18
  -6   2   6 14375.9 975.621  27
  -6   2   8 32064.7 1430.98  27
  -6  -2   8 30889.6 1353.73  18
  -6  -2  10 5035.06 594.180  18
  -6  -2  12 1177.81 306.085  18
  -6  -2  14 587.943 253.721  18
  -6  -2  16 682.188 262.680  18
  -6   2  22 329.061 183.764   9
  -6   2  24-184.209 141.095   9
  -6   3 -17 279.946 129.700  22
  -6  -3 -17-38.8035 193.576  21
  -6  -3 -17 465.055 157.062  18
  -6   3 -17 144.666 146.852  12
  -6   3 -15-37.8022 168.869  12
  -6  -3 -15-45.3034 129.435  18
  -6  -3 -15 294.178 270.981  14
  -6   3 -15 16.7797 149.133  22
  -6   3 -13 188.933 171.317  10
  -6  -3 -13-254.446 189.576  18
  -6   3 -13-180.582 217.602  12
  -6   3 -13-347.806 210.760  22
  -6   3 -11 271.202 188.629  10
  -6  -3 -11-5.33179 158.824  18
  -6   3 -11 212.895 190.573   8
  -6   3 -11-102.943 242.427  26
  -6   3  -9 202.033 226.414  11
  -6   3  -9 110.591 251.905  26
  -6  -3  -9 298.838 196.156  18
  -6   3  -9 492.109 241.250  10
  -6   3  -7 1510.60 326.324  10
  -6  -3  -7 1500.19 336.535  18
  -6   3  -7 1288.97 342.368  11
  -6   3  -7 1447.18 345.637  26
  -6   3  -7 871.193 295.000  16
  -6  -3  -5 1108.61 310.015  18
  -6   3  -5 1243.10 298.270  26
  -6   3  -5 1172.99 312.638  10
  -6   3  -5 1151.54 342.103  16
  -6   3  -5 1424.83 366.452  11
  -6   3  -3 2284.61 423.413  11
  -6  -3  -3 2041.54 396.331  18
  -6   3  -3 1744.06 398.918  16
  -6   3  -3 2325.82 405.604  10
  -6  -3  -1 871.366 298.329  18
  -6   3  -1 429.283 211.605  16
  -6   3  -1 294.645 315.219  27
  -6   3  -1 278.802 169.912  10
  -6   3  -1 658.382 290.434  11
  -6   3   1 466.894 292.306  27
  -6   3   1 1158.61 337.208   9
  -6   3   1 1106.96 296.378  11
  -6  -3   1 992.400 303.239  18
  -6  -3   3 7983.85 719.613  18
  -6   3   3 8113.37 722.241   9
  -6   3   3 7587.75 771.346  27
  -6   3   5 2318.15 432.191   9
  -6  -3   5 2598.59 419.017  18
  -6   3   5 2156.63 413.727  27
  -6  -3   7 442.005 233.931  18
  -6   3   7 425.597 290.406  27
  -6   3   7 341.371 270.133   9
  -6  -3   9 201.960 198.880  18
  -6   3   9 90.7736 217.602   9
  -6  -3  11 3982.88 481.338  18
  -6   3  11 4044.50 555.773   9
  -6  -3  13-93.2822 213.636  18
  -6   3  13 21.6120 240.488   9
  -6  -3  15 210.418 178.838  18
  -6   3  15 264.118 239.937   9
  -6   3  17 325.973 199.010   9
  -6   3  19 571.164 207.021   9
  -6   3  21 606.745 192.143   9
  -6  -4 -14 358.327 131.085  18
  -6   4 -14 110.236 130.768  12
  -6   4 -12 804.223 190.248   8
  -6  -4 -12 641.543 187.163  18
  -6   4 -12 632.831 212.858  12
  -6  -4 -10 107.635 132.216  18
  -6   4 -10 229.475 166.951  11
  -6   4 -10 307.616 133.846  10
  -6   4 -10 342.822 189.005   8
  -6   4 -10 610.418 232.647  26
  -6   4  -8 0.27555 133.500  10
  -6  -4  -8 161.657 155.668  18
  -6   4  -8-55.8370 220.629   8
  -6   4  -8-216.028 213.566  26
  -6   4  -8 176.685 211.306  11
  -6   4  -6-208.132 227.550   8
  -6   4  -6 15.1348 129.229  10
  -6   4  -6 223.817 205.165  26
  -6  -4  -6 509.900 215.582  18
  -6   4  -6 72.7559 194.512  11
  -6   4  -4 437.613 207.806  11
  -6  -4  -4 928.792 258.388  18
  -6   4  -4 964.910 229.259  10
  -6  -4  -2 39.5039 175.925  18
  -6   4  -2 279.056 240.269  11
  -6   4  -2 37.8417 139.137  10
  -6   4   0 913.894 227.368  10
  -6  -4   0 1264.18 289.254  18
  -6   4   0 1012.90 257.704   9
  -6   4   0 1185.34 285.127  11
  -6  -4   2 274.203 190.759  18
  -6   4   2 107.816 142.132  10
  -6   4   2 145.989 175.373   9
  -6   4   4 1559.70 344.425   9
  -6   4   4 1568.85 285.387  10
  -6  -4   4 1542.12 306.997  18
  -6  -4   6 794.267 234.235  18
  -6   4   6 1103.63 306.991   9
  -6   4   8 2736.81 426.816   9
  -6  -4   8 2479.50 328.025  18
  -6   4  10 814.005 260.911   9
  -6  -4  10 240.916 165.473  18
  -6   4  12 65.5196 176.536   9
  -6   4  14 523.157 210.935   9
  -6   4  16-108.506 143.086   9
  -6   4  18 431.101 148.265   9
  -6   5  -9 385.404 114.518  12
  -6  -5  -7 2198.89 209.942  18
  -6   5  -7 2000.76 252.024   8
  -6   5  -5-60.3533 143.299   8
  -6  -5  -5 362.761 121.710  18
  -6   5  -5 136.886 123.085  11
  -6   5  -3 606.211 179.479  11
  -6  -5  -3 760.498 152.701  18
  -6   5  -1 192.039 155.725   8
  -6   5  -1 211.477 157.742  11
  -6  -5  -1 271.388 120.255  18
  -6   5   1-152.956 149.585   8
  -6   5   1 202.991 152.720  11
  -6   5   3 69.6239 140.582   8
  -6   5   3 505.582 160.888  11
  -6   5   5-115.352 127.824  11
  -6   5   5-90.7331 143.669   9
  -6   5   5 294.154 145.893   8
  -6   5   7 100.115 140.332   9
  -6   5   9 77.5024 126.786   9
  -6   5  11 899.519 196.655   9
  -6   5  13 528.816 140.564   9
  -5   0 -23 159.576 150.874  15
  -5   0 -21 9.13282 163.989  15
  -5   0 -21-12.9957 194.909  22
  -5   0 -21 38.5171 210.476  21
  -5   0 -19-66.0695 254.544  21
  -5   0 -19-11.1859 177.659  15
  -5   0 -19-86.2630 226.009  22
  -5   0 -17-6.36728 258.648  12
  -5   0 -17-319.511 233.672  15
  -5   0 -17-731.437 448.959  14
  -5   0 -17-362.787 272.972  22
  -5   0 -15-331.809 227.183  10
  -5   0 -15-87.1286 261.528  22
  -5   0 -15 43.1760 224.168  15
  -5   0 -15-195.556 296.758  14
  -5   0 -15-178.494 250.397  12
  -5   0 -13-21.4463 168.243  10
  -5   0 -13-123.042 359.866  14
  -5   0 -13 128.970 200.997  22
  -5   0 -13 9.40592 236.580  16
  -5   0 -13 134.932 215.009  15
  -5   0 -13-16.5812 230.920  12
  -5   0 -11 362.135 225.506  15
  -5   0 -11-97.5922 531.194   5
  -5   0 -11-225.554 277.989  12
  -5   0 -11-42.0175 259.443  16
  -5   0 -11 117.685 197.735  10
  -5   0 -11 15.2673 211.962  22
  -5   0  -9-777.287 638.319   5
  -5   0  -7-524.319 536.471   5
  -5   0  -5-176.694 468.031   5
  -5   0  -3-186.508 442.487   5
  -5   0  -1 190.933 410.204   5
  -5   0   1 20.7521 365.531   5
  -5   0   3-188.161 344.137   5
  -5   0  15-77.9696 207.061  18
  -5   0  27 316.858 150.956  19
  -5   1 -24 351.128 131.055  15
  -5  -1 -24 181.538 115.833  15
  -5   1 -22 2103.99 342.082  22
  -5  -1 -22 1643.25 294.607  21
  -5   1 -22 1930.92 302.725  15
  -5  -1 -22 1648.44 275.937  15
  -5   1 -20 727.295 238.835  15
  -5  -1 -20 1051.09 279.839  15
  -5   1 -20 957.890 302.685  22
  -5   1 -20 959.569 308.886  12
  -5   1 -18 1531.09 347.268  15
  -5  -1 -18 1408.22 338.822  15
  -5   1 -18 1457.09 370.464  22
  -5   1 -18 2243.09 433.352  12
  -5  -1 -18 1117.35 268.889  18
  -5  -1 -16 1227.76 379.634  22
  -5   1 -16 1179.91 347.315  10
  -5   1 -16 767.924 306.000  21
  -5  -1 -16 1271.02 369.032  15
  -5   1 -16 1500.78 412.243  12
  -5   1 -16 1351.55 354.628  15
  -5  -1 -16 1628.42 328.592  18
  -5   1 -16 1530.56 387.101  22
  -5   1 -14 2418.77 448.245  10
  -5   1 -14 2490.65 427.849  21
  -5  -1 -14 2761.91 447.699  18
  -5  -1 -14 2021.81 427.148  22
  -5   1 -14 2703.48 552.499  16
  -5  -1 -14 2690.28 444.158  15
  -5   1 -14 2227.72 444.396  14
  -5  -1 -14 2760.50 574.096  14
  -5   1 -14 2518.00 477.507  12
  -5   1 -14 2560.14 441.381  22
  -5   1 -14 2668.43 457.630  15
  -5   1 -12 43080.0 1496.27  21
  -5   1 -12 37530.4 2771.04   5
  -5   1 -12 43539.5 1608.10  12
  -5   1 -12 44942.2 1677.98  22
  -5   1 -12 43390.8 1908.31  16
  -5  -1 -12 45162.9 1589.76  18
  -5   1 -12 36463.6 1706.36  14
  -5  -1 -12 43101.7 1607.82  12
  -5   1 -12 41314.7 1634.37  10
  -5  -1 -12 45840.3 3303.04   5
  -5  -1 -12 46463.6 1754.16  15
  -5  -1 -12 42631.2 1732.82  22
  -5   1 -10 15165.3 945.191  22
  -5   1 -10 16314.1 965.386  15
  -5  -1 -10 17787.3 963.700  18
  -5   1 -10 17808.4 953.193  21
  -5  -1 -10 16148.4 1031.67  22
  -5   1 -10 14153.9 1625.41   5
  -5   1 -10 18767.3 1230.32  16
  -5  -1 -10 16482.8 1022.10  15
  -5   1 -10 13793.2 993.717  14
  -5   1 -10 16530.2 1062.24  26
  -5   1 -10 16984.3 989.499  10
  -5  -1 -10 17010.9 1878.79   5
  -5  -1 -10 15471.5 925.016  12
  -5  -1  -8 5365.71 1053.13   5
  -5   1  -8 5726.99 1019.77   5
  -5  -1  -6 12237.2 1457.15   5
  -5   1  -6 11634.0 1368.71   5
  -5   1  -4 2941.63 715.937   5
  -5  -1  -4 3011.39 730.979   5
  -5  -1  -2 34741.7 2134.36   5
  -5   1  -2 32807.4 2126.64   5
  -5  -1   0 58058.4 2629.18   5
  -5  -1   2 5520.56 792.265   5
  -5  -1  14 10332.1 806.969  18
  -5  -1  16 3267.16 489.056  18
  -5   1  24 4363.96 480.184  19
  -5   1  26 1096.88 232.083  19
  -5   2 -23-173.782 134.063  22
  -5   2 -21-103.418 151.678  15
  -5   2 -21 325.497 192.084  22
  -5  -2 -21 234.044 132.408  15
  -5   2 -21 611.650 210.739  12
  -5  -2 -21 142.908 111.770  18
  -5  -2 -19 87.7941 140.750  18
  -5   2 -19 57.5399 165.899  15
  -5  -2 -19-79.0189 188.370  15
  -5  -2 -19-298.233 276.181  14
  -5   2 -19-355.744 238.424  12
  -5   2 -19-35.4594 179.613  22
  -5   2 -17 358.736 195.361  15
  -5   2 -17 692.651 281.588  22
  -5  -2 -17 900.854 381.133  14
  -5   2 -17 578.718 277.800  12
  -5  -2 -17 438.291 227.554  15
  -5  -2 -17 615.714 252.885  18
  -5   2 -15 8849.83 759.968  22
  -5   2 -15 7469.38 655.833  15
  -5   2 -15 8369.16 764.997  10
  -5  -2 -15 8433.39 733.328  18
  -5  -2 -15 7740.54 695.720  15
  -5   2 -15 8954.36 769.080  12
  -5  -2 -13 230.211 218.657  18
  -5   2 -13 195.189 218.777  10
  -5   2 -13 455.570 307.127  16
  -5  -2 -13 422.816 235.261  15
  -5   2 -13 163.704 250.202  26
  -5   2 -13 90.1449 216.289  22
  -5   2 -11 2572.52 839.270  21
  -5   2 -11 4285.27 645.661  16
  -5   2 -11 3763.88 543.252  11
  -5  -2 -11 3764.69 528.029  15
  -5   2 -11 2894.14 485.709  26
  -5  -2 -11 4010.96 525.871  18
  -5   2 -11 3599.94 470.337  22
  -5   2 -11 3633.31 510.093  10
  -5   2  -9 729.186 818.166  21
  -5  -2  -9 1549.89 720.547   5
  -5  -2  -9 1253.94 316.591  18
  -5   2  -9 1587.84 405.310  16
  -5  -2  -9 1139.02 315.355  15
  -5   2  -9 11.0124 1009.24  14
  -5   2  -9 2230.03 423.752  10
  -5   2  -9 1404.61 346.616  11
  -5   2  -9 1218.25 326.611  26
  -5   2  -9 1384.93 289.196  22
  -5   2  -7 3343.98 997.018  21
  -5  -2  -7 2631.52 428.916  18
  -5   2  -7 2648.32 434.136  10
  -5   2  -7 2092.85 435.495  16
  -5   2  -7 1778.10 457.222  27
  -5   2  -7 2717.53 443.977  26
  -5   2  -7 1665.07 870.262  14
  -5  -2  -7 2463.12 913.197   5
  -5  -2  -7 2242.22 413.419  15
  -5   2  -7 2076.91 394.007  11
  -5  -2  -5 2082.76 739.701   5
  -5  -2  -5 3312.25 409.438  18
  -5  -2  -5 3776.51 511.132  15
  -5   2  -5 3262.12 889.588  14
  -5   2  -5 2699.07 752.981   1
  -5   2  -5 3878.09 490.099  10
  -5  -2  -3 1894.58 683.337   5
  -5   2  -3 331.634 345.309   1
  -5  -2  -1 360.006 455.224   5
  -5   2  -1 350.706 363.547   1
  -5   2   1 216.717 302.335   1
  -5   2   3 2604.95 643.233   1
  -5  -2  11 8228.27 692.079  18
  -5  -2  13 185.707 185.583  18
  -5  -2  15 1336.97 338.580  18
  -5   2  17 538.693 243.650  19
  -5  -2  17-17.7099 186.811  18
  -5   2  19 316.554 185.118  19
  -5   2  21 2606.22 387.066  19
  -5   2  23 836.726 239.473   9
  -5   2  23 797.516 234.924  19
  -5   2  25 380.447 166.271  19
  -5  -3 -20 284.903 124.784  18
  -5   3 -20 209.121 163.810  12
  -5   3 -20 82.0275 125.224  22
  -5   3 -18 155.606 184.029  12
  -5  -3 -18 246.009 154.842  18
  -5   3 -18 142.616 160.809  22
  -5  -3 -18 181.675 258.641  14
  -5   3 -16 3437.96 436.902  22
  -5  -3 -16 3920.79 470.216  18
  -5   3 -16 3671.61 468.625  12
  -5   3 -14 3906.19 474.188  22
  -5  -3 -14 4802.07 539.009  18
  -5   3 -14 4015.52 558.948  26
  -5   3 -14 4209.62 486.323  10
  -5   3 -12 1113.66 324.110  11
  -5   3 -12 1682.98 401.493  26
  -5   3 -12 1360.09 304.208  10
  -5   3 -12 1745.35 357.186   8
  -5  -3 -12 1595.27 362.467  18
  -5   3 -12 1575.51 327.417  22
  -5  -3 -10 2214.25 424.933  18
  -5   3 -10 2199.93 386.517  10
  -5   3 -10 1791.72 346.831  22
  -5   3 -10 1538.65 382.705  26
  -5   3 -10 1494.03 369.012  11
  -5   3  -8 10142.1 838.380  26
  -5   3  -8 10937.8 871.597  11
  -5   3  -8 9537.39 892.297  16
  -5   3  -8 11179.5 785.607  10
  -5  -3  -8 11210.9 877.673  18
  -5   3  -6 4193.82 506.140  10
  -5  -3  -6 4030.99 559.461  18
  -5  -3  -6 4325.96 1112.38   5
  -5   3  -6 3927.05 536.735  11
  -5   3  -6 2980.65 533.534  16
  -5   3  -6 3020.24 490.417  26
  -5   3  -4 1664.25 738.087   1
  -5  -3  -4 2337.80 417.119  18
  -5   3  -4 2117.22 462.945  16
  -5   3  -4 2347.37 408.013  26
  -5   3  -4 2098.84 373.199  10
  -5   3  -2 12165.4 929.629  27
  -5   3  -2 11498.3 831.837  10
  -5  -3  -2 11956.9 832.999  18
  -5   3  -2 9255.47 1363.44   1
  -5   3  -2 9441.80 778.871  16
  -5   3   0 7584.57 720.021   9
  -5  -3   0 7065.32 658.804  18
  -5   3   0 5251.94 655.847  27
  -5   3   0 5099.38 877.921   1
  -5   3   2 22874.6 1196.42   9
  -5  -3   2 22039.8 1133.06  18
  -5   3   2 18146.2 1834.20   1
  -5   3   2 19949.4 1174.35  27
  -5   3   4 30986.0 1415.25  27
  -5  -3   4 30770.7 1281.65  18
  -5   3   4 31986.8 2435.88   1
  -5   3   4 29611.0 1403.74   9
  -5  -3   6 38393.4 1444.94  18
  -5   3   6 38181.3 1555.57   9
  -5   3   6 41855.6 1626.53  27
  -5  -3   8 10372.4 773.830  18
  -5   3   8 9619.18 792.120   9
  -5   3  10 10747.2 884.906   9
  -5  -3  10 11654.3 821.648  18
  -5  -3  12 1769.58 320.647  18
  -5   3  12 2258.57 445.655   9
  -5   3  14 3108.24 434.098  19
  -5  -3  14 2377.21 359.813  18
  -5   3  14 2259.77 409.541   9
  -5  -3  16 2320.68 349.048  18
  -5   3  16 2541.40 429.550   9
  -5   3  16 3022.89 426.970  19
  -5   3  18 8090.46 686.198   9
  -5   3  18 8568.01 672.808  19
  -5   3  20 971.300 258.502   9
  -5   3  20 1182.82 281.386  19
  -5   3  22 706.230 170.989   9
  -5  -4 -17-307.589 142.782  21
  -5  -4 -17 107.431 94.1263  18
  -5   4 -17-289.777 135.791  12
  -5  -4 -17-73.3865 172.326  14
  -5  -4 -15 1789.34 262.500  18
  -5   4 -15 1506.81 230.253  22
  -5   4 -15 1951.96 283.288  12
  -5   4 -13-84.5669 143.360  22
  -5  -4 -13 372.899 174.621  18
  -5   4 -13 159.150 154.040   8
  -5   4 -13-114.056 207.246  26
  -5   4 -11 1400.59 254.529  10
  -5  -4 -11 1854.36 329.183  18
  -5   4 -11 1032.96 293.601  26
  -5   4 -11 1296.42 292.426   8
  -5   4 -11 1316.28 292.495  11
  -5  -4  -9 11043.4 734.733  18
  -5   4  -9 9611.46 754.765   8
  -5   4  -9 8751.24 725.281  26
  -5   4  -9 12177.9 875.076  11
  -5   4  -9 10993.7 663.939  10
  -5   4  -7 12854.2 912.430   8
  -5   4  -7 15871.9 1014.65  11
  -5  -4  -7 15355.6 890.469  18
  -5   4  -7 14381.7 933.474  26
  -5   4  -7 15653.1 802.147  10
  -5   4  -5 1965.71 321.219  10
  -5  -4  -5 1735.06 357.055  18
  -5   4  -5 1788.39 373.403  11
  -5   4  -5 1823.91 356.598  26
  -5   4  -3 3742.80 466.956  26
  -5  -4  -3 4898.60 518.475  18
  -5   4  -3 4494.31 539.751   9
  -5   4  -1 734.386 279.176   9
  -5  -4  -1 1497.21 339.522  18
  -5   4   1 9428.27 828.778   9
  -5  -4   1 10362.1 731.652  18
  -5   4   3 38938.7 1585.57   9
  -5  -4   3 39266.4 1383.00  18
  -5  -4   5 4641.30 478.706  18
  -5   4   5 4363.94 559.148   9
  -5   4   7 1393.98 378.086   9
  -5   4   9 1592.83 381.838   9
  -5   4  11 1305.49 344.411   9
  -5   4  13 406.628 220.315   9
  -5   4  15 496.238 225.272   9
  -5   4  17 193.660 168.703   9
  -5   4  19 253.546 143.925   9
  -5  -5 -12 1617.78 179.463  18
  -5   5 -12 1799.92 235.956  12
  -5  -5 -10 612.129 145.049  18
  -5   5 -10 693.169 194.769  11
  -5   5 -10 604.461 189.056  26
  -5   5  -8 2913.42 352.129   8
  -5   5  -8 2934.09 362.645  11
  -5   5  -8 2333.10 311.783  26
  -5  -5  -8 3109.31 289.386  18
  -5   5  -6 673.945 216.113  11
  -5  -5  -6 1055.40 200.740  18
  -5   5  -6 758.298 240.037   8
  -5   5  -6 550.882 192.972  26
  -5   5  -4 1007.22 270.020  11
  -5   5  -4 1027.22 245.788  26
  -5  -5  -4 528.970 155.849  18
  -5   5  -4 680.057 236.328   8
  -5   5  -2 1579.72 319.206  11
  -5   5  -2 1157.63 284.779   8
  -5   5   0 2732.46 374.228   8
  -5   5   2 1543.02 308.315   9
  -5   5   2 844.216 248.776   8
  -5   5   4 970.992 271.486   9
  -5   5   4 1045.57 245.524   8
  -5   5   6 2903.62 338.812   8
  -5   5   6 2985.82 408.223   9
  -5   5   8 1987.41 345.249   9
  -5   5  10-105.378 170.072   9
  -5   5  12 622.850 176.287   9
  -5   5  14 3093.32 315.928   9
  -5   5  16 292.520 115.316   9
  -5   6  -3 414.002 108.304  11
  -5   6  -1 168.219 95.5743  11
  -5   6   1 223.171 103.641  11
  -5   6   3 47.9283 81.6029  11
  -4   0 -26 19.6937 89.5384  15
  -4   0 -24 376.463 182.084  15
  -4   0 -22 1278.66 315.176  21
  -4   0 -22 1309.25 312.670  15
  -4   0 -22 1633.47 335.223  22
  -4   0 -20 512.349 264.396  15
  -4   0 -20 604.962 282.262  22
  -4   0 -18 230.856 241.565  12
  -4   0 -18 449.263 259.802  22
  -4   0 -16 853.959 310.046  22
  -4   0 -16 1230.80 340.389  12
  -4   0 -14 4773.69 543.048  10
  -4   0 -14 5019.01 580.017  22
  -4   0 -14 4727.69 969.355   5
  -4   0 -14 5018.51 567.369  12
  -4   0 -12 42293.3 2745.72   5
  -4   0 -10 3157.03 809.204   5
  -4   0  -8 6011.15 985.300   5
  -4   0  -6 5528.86 862.362   5
  -4   0  -4 1381.80 449.359   5
  -4   0  -2 92625.6 2915.20   5
  -4   0   0 32230.5 1780.05   5
  -4   0   2 265.821 302.758   5
  -4   1 -25 390.436 163.244  22
  -4  -1 -25 316.933 134.708  15
  -4   1 -25 191.220 126.413  15
  -4   1 -23 427.578 228.006  22
  -4   1 -23 212.516 175.774  15
  -4  -1 -23 290.420 163.932  15
  -4  -1 -21 600.956 244.281  15
  -4  -1 -21 227.653 156.175  18
  -4   1 -21 699.061 301.394  12
  -4   1 -21 688.770 286.137  22
  -4  -1 -19 3629.32 528.297  22
  -4   1 -19 3681.76 540.604  22
  -4  -1 -19 4002.06 488.709  18
  -4  -1 -19 3519.81 501.257  15
  -4   1 -19 3858.29 528.434  12
  -4  -1 -17 3104.59 502.917  22
  -4   1 -17 3513.36 525.069  22
  -4  -1 -17 3129.94 484.122  15
  -4  -1 -17 3430.27 578.428  14
  -4   1 -17 3329.79 514.010  12
  -4  -1 -17 3139.47 468.156  18
  -4  -1 -15 10937.9 812.673  18
  -4  -1 -15 10303.9 838.917  22
  -4   1 -15 10612.6 865.066  22
  -4   1 -15 10924.7 779.712  21
  -4   1 -15 8679.75 1351.08   5
  -4   1 -15 9342.12 816.692  10
  -4   1 -15 13632.9 1054.03  16
  -4  -1 -15 10992.8 860.040  15
  -4  -1 -15 9922.32 1602.90   5
  -4   1 -15 10857.4 839.040  12
  -4   1 -13 22894.9 1144.93  12
  -4  -1 -13 25348.9 1252.59  22
  -4   1 -13 20942.9 1185.74  26
  -4   1 -13 25428.7 1419.68  16
  -4  -1 -13 22302.3 2112.15   5
  -4   1 -13 18342.6 1799.08   5
  -4  -1 -13 22940.0 1171.34  15
  -4   1 -13 22972.4 1161.58  22
  -4   1 -13 22969.1 1167.98  10
  -4  -1 -13 23884.9 1170.21  12
  -4  -1 -11 21704.8 1981.61   5
  -4   1 -11 23138.2 1963.76   5
  -4   1  -9 5700.85 953.937   5
  -4  -1  -9 5807.37 1042.35   5
  -4   1  -7 3711.33 752.898   5
  -4  -1  -7 2820.80 696.555   5
  -4   1  -7 2474.03 509.569   1
  -4   1  -5 19394.1 1490.83   5
  -4  -1  -5 22690.5 1249.02   4
  -4  -1  -5 20827.4 1598.14   5
  -4  -1  -3 23896.6 1592.58   5
  -4   1  -3 19814.4 1276.56   1
  -4   1  -3 25353.3 1737.92   5
  -4   1  -1 106749. 3260.76   5
  -4  -1  -1 107747. 3084.07   5
  -4   1  -1 99620.9 2858.30   1
  -4  -1   1 6570.62 789.299   5
  -4   1   1 4540.86 664.711   1
  -4  -1   3 12546.6 932.740   5
  -4  -1  15 2861.31 408.600  18
  -4  -1  17 11191.7 846.002  18
  -4   1  27 265.913 175.208  19
  -4   2 -24 38.8906 110.622  15
  -4   2 -24 137.795 142.739  22
  -4   2 -22 61.2449 183.162  22
  -4  -2 -22-61.0153 142.746  15
  -4   2 -22-37.6531 156.423  15
  -4  -2 -22 76.9124 138.324  18
  -4  -2 -20 2639.28 359.387  15
  -4  -2 -20 2673.29 413.510  18
  -4   2 -20 2585.22 435.022  22
  -4   2 -20 2673.21 427.912  12
  -4  -2 -18 1229.08 327.049  18
  -4   2 -18 816.243 273.269  22
  -4   2 -18 869.839 302.575  12
  -4  -2 -18 949.174 273.535  15
  -4   2 -16 5867.48 647.106  12
  -4   2 -16 4769.99 609.838  10
  -4  -2 -16 5404.58 652.694  18
  -4   2 -16 4739.57 588.755  22
  -4  -2 -16 4825.96 539.152  15
  -4   2 -16 4388.73 589.534  26
  -4  -2 -14 1920.26 376.138  15
  -4   2 -14 2553.67 433.260  10
  -4  -2 -14 2130.49 433.791  18
  -4   2 -14 2156.38 410.695  22
  -4   2 -14 2097.56 474.482  26
  -4   2 -12 9004.41 764.644  11
  -4   2 -12 9198.09 929.961  16
  -4  -2 -12 8087.88 686.392  15
  -4   2 -12 8790.78 759.904  10
  -4   2 -12 7867.69 700.155  22
  -4   2 -12 7939.89 771.411  26
  -4  -2 -12 8247.18 1478.73   5
  -4   2 -12 8546.21 742.075  25
  -4  -2 -12 8175.57 736.783  18
  -4   2 -10 9472.76 723.238  22
  -4  -2 -10 10582.9 791.859  18
  -4   2 -10 11231.1 966.706  16
  -4  -2 -10 10437.7 752.377  15
  -4   2 -10 9774.06 805.465  11
  -4   2 -10 10176.3 811.599  26
  -4   2 -10 11243.5 792.913  10
  -4  -2 -10 8900.82 1357.83   5
  -4   2  -8 18642.2 1546.63   1
  -4  -2  -8 21851.1 1698.71   4
  -4  -2  -8 16109.0 1718.27   5
  -4   2  -6 21303.1 1639.06   1
  -4  -2  -6 21115.0 1792.58   5
  -4  -2  -6 25217.0 1703.10   4
  -4  -2  -4 38391.0 2160.28   4
  -4  -2  -4 35697.2 2159.41   5
  -4   2  -4 37068.7 2098.04   1
  -4   2  -2 38657.3 2115.96   1
  -4  -2  -2 43720.7 2221.88   4
  -4  -2  -2 38051.0 2046.92   5
  -4   2   0 28804.3 1845.46   1
  -4  -2   0 29844.0 1721.61   5
  -4  -2   2 75272.8 2535.32   5
  -4   2   2 68325.9 2794.09   1
  -4   2   4 26549.7 1799.43   1
  -4   2   6 68589.2 2857.60   1
  -4  -2  14 9668.60 735.721  18
  -4   2  14 9710.67 724.903  19
  -4   2  16 1245.90 296.283  19
  -4  -2  16 1509.51 310.174  18
  -4   2  18 391.800 216.536  19
  -4   2  20 425.845 200.733  19
  -4   2  22 512.420 256.975  19
  -4   2  24 116.270 167.979  19
  -4   2  26 634.183 215.394  19
  -4   3 -23 296.800 129.778  22
  -4   3 -21 244.966 173.705  22
  -4   3 -21 102.354 92.6547  15
  -4   3 -19 601.662 237.980  12
  -4  -3 -19 355.790 192.764  18
  -4   3 -19 492.733 230.696  22
  -4  -3 -17 437.081 218.345  18
  -4   3 -17 341.822 241.973  26
  -4   3 -17 582.727 248.159  12
  -4   3 -17 342.901 242.543  22
  -4   3 -15 229.194 210.159  22
  -4  -3 -15 910.739 257.127  15
  -4   3 -15 790.327 332.468  26
  -4  -3 -15 540.602 263.807  18
  -4  -3 -13 3573.14 512.127  18
  -4  -3 -13 2604.87 360.816  15
  -4   3 -13 3084.91 516.017  26
  -4   3 -13 3282.12 440.705  10
  -4   3 -13 3009.01 439.336  22
  -4   3 -13 3470.32 522.671  11
  -4   3 -11 1293.90 372.416  26
  -4   3 -11 917.298 235.646  10
  -4  -3 -11 1066.44 321.673  18
  -4   3 -11 1283.95 348.570  11
  -4  -3 -11 1132.64 313.745  15
  -4   3 -11 1049.16 324.513  22
  -4   3 -11 1400.76 336.452   8
  -4   3  -9 2029.52 349.329  22
  -4  -3  -9 2055.73 433.472  18
  -4   3  -9 2238.61 438.106  11
  -4  -3  -9 2695.99 804.519   5
  -4  -3  -9 3010.52 895.657   4
  -4  -3  -9 2476.71 395.619  15
  -4   3  -9 2151.39 712.808   1
  -4   3  -9 2364.94 379.787  10
  -4   3  -9 1867.53 379.971  26
  -4   3  -7 296.397 242.438  26
  -4   3  -7 1395.53 622.695   1
  -4   3  -7 764.896 289.699  16
  -4  -3  -7 1530.59 605.241   4
  -4  -3  -7 722.751 255.466  18
  -4   3  -7 711.233 242.933  10
  -4   3  -5 1558.01 308.112  10
  -4  -3  -5 1641.99 337.281  18
  -4   3  -5 1071.23 512.090   1
  -4   3  -5 971.193 281.496  16
  -4  -3  -5 586.787 629.191   4
  -4   3  -5 1014.47 291.626  26
  -4  -3  -3 871.461 427.648   4
  -4   3  -3 70.0629 429.795   1
  -4   3  -1 3142.97 740.585   1
  -4   3   1 9435.80 1247.10   1
  -4   3   3 21255.1 1828.91   1
  -4   3   5 3097.19 766.646   1
  -4   3   7 1585.91 303.247   9
  -4   3   7 2768.78 786.080   1
  -4   3   9-142.572 251.646  19
  -4   3   9-179.687 259.582   9
  -4   3  11 198.006 241.838   9
  -4   3  11 324.736 242.742  19
  -4   3  13-189.424 205.076   9
  -4   3  13 317.984 205.132  19
  -4   3  15-105.785 269.072   9
  -4   3  15-116.006 215.159  19
  -4   3  17-177.588 214.998   9
  -4   3  17 0.98861 195.886  19
  -4   3  19 201.160 184.819   9
  -4   3  19 734.893 254.252  19
  -4   3  21-3.20655 176.920  19
  -4   3  23 966.162 247.607  19
  -4  -4 -20 1543.34 184.042  18
  -4   4 -18 398.173 163.973  12
  -4  -4 -18 722.271 190.623  18
  -4   4 -18 667.991 190.729  22
  -4   4 -16 278.889 157.543  22
  -4   4 -16 279.542 203.365  26
  -4  -4 -16 396.018 178.887  18
  -4   4 -16 205.090 161.728  12
  -4   4 -14-89.1104 173.045  22
  -4   4 -14 211.038 243.021  26
  -4  -4 -14 101.058 141.890  18
  -4   4 -14 166.694 193.996  11
  -4   4 -12 1026.48 318.151  11
  -4   4 -12 1021.15 279.340  22
  -4   4 -12 1555.83 338.532   8
  -4  -4 -12 1142.26 280.383  18
  -4   4 -12 607.415 268.867  26
  -4  -4 -10 1551.85 340.005  18
  -4   4 -10 2018.95 401.652   8
  -4   4 -10 2238.75 430.388  11
  -4   4 -10 1530.49 380.264  26
  -4   4 -10 1156.81 278.613  22
  -4   4  -8 2283.03 434.564  11
  -4  -4  -8 2545.00 401.480  18
  -4   4  -8 2802.90 479.504   8
  -4   4  -8 2289.83 437.891  26
  -4  -4  -6 1432.53 287.255  18
  -4   4  -6 1368.51 343.490   8
  -4   4  -6 1428.52 359.575  26
  -4   4  -4 1324.78 319.599   9
  -4  -4  -4 1614.22 345.374  18
  -4   4  -4 1279.25 322.145  26
  -4  -4  -2 1619.60 314.433  18
  -4   4  -2 1075.01 325.572   9
  -4   4  -2 1409.71 326.595  26
  -4  -4   0 3673.59 471.245  18
  -4   4   0 3948.44 576.406   9
  -4   4   2 10178.2 829.853   9
  -4   4   4 3978.74 560.679   9
  -4   4   6 3148.72 486.766   9
  -4   4   8 874.728 299.739   9
  -4   4  10 1091.61 318.369   9
  -4   4  12 2810.70 440.977   9
  -4   4  14 6249.93 617.154   9
  -4   4  16 363.935 207.556   9
  -4   4  18 141.257 151.480   9
  -4   5 -15 16.1454 130.391  26
  -4  -5 -13 1600.73 200.737  18
  -4   5 -13 1410.06 251.139  26
  -4   5 -11 1744.30 292.152  11
  -4  -5 -11 1914.45 244.866  18
  -4   5 -11 1169.56 255.881  26
  -4   5  -9 5050.43 495.208  11
  -4  -5  -9 5582.14 417.577  18
  -4   5  -9 5921.03 547.199   8
  -4   5  -9 5080.35 502.754  26
  -4  -5  -7 906.073 187.545  18
  -4   5  -7 1299.61 302.987  11
  -4   5  -7 1012.04 286.551   8
  -4   5  -7 1147.32 305.306  26
  -4   5  -5 550.623 254.544   8
  -4   5  -5-216.890 219.932  26
  -4   5  -3-40.6686 197.486   8
  -4   5  -3 165.834 185.856  26
  -4   5  -1 1086.14 284.203   8
  -4   5  -1 1305.79 282.709  26
  -4   5   1 3027.52 451.646   9
  -4   5   1 3335.50 456.142   8
  -4   5   3 9205.59 740.715   9
  -4   5   3 9905.79 640.708  17
  -4   5   3 7755.90 638.623   8
  -4   5   5 207.366 232.649   9
  -4   5   5 265.116 138.116  17
  -4   5   5 83.6711 193.673   8
  -4   5   7 126.306 196.261   9
  -4   5   7 117.239 134.061  17
  -4   5   9 124.532 168.108   9
  -4   5   9-117.561 167.024  17
  -4   5  11 81.2236 155.861   9
  -4   5  13 640.980 219.189   9
  -4   5  15-37.3939 116.845   9
  -4   6  -6 528.155 142.148  11
  -4   6  -4 773.918 171.526  11
  -4   6  -2 872.627 193.191  11
  -3   0 -27 72.4481 103.473  15
  -3   0 -25-49.2335 163.931  22
  -3   0 -25-48.8046 150.880  15
  -3   0 -23 297.992 202.651  22
  -3   0 -23 167.253 174.975  15
  -3   0 -23-324.816 231.401  24
  -3   0 -21 138.547 218.239  24
  -3   0 -21-157.982 199.788  22
  -3   0 -19 466.515 227.198  24
  -3   0 -19-34.8309 217.543  22
  -3   0 -19-105.569 251.582  12
  -3   0 -17 302.046 248.644  22
  -3   0 -17-85.2155 216.648  12
  -3   0 -17 95.8089 591.246   5
  -3   0 -15-487.467 242.410  12
  -3   0 -15-198.062 176.112  22
  -3   0 -15-90.8608 201.957  25
  -3   0 -15-900.680 706.918   5
  -3   0 -13-96.7711 478.107   5
  -3   0 -11 110.563 351.309   5
  -3   0  -9-264.372 377.057   5
  -3   0  -7 75.8159 318.901   5
  -3   0  -5-72.1587 304.280   5
  -3   0  -3-147.103 309.060   5
  -3   0  -1 9.72766 271.709   5
  -3   0   1-42.0350 262.288   5
  -3   0   3-61.0994 251.605   5
  -3   1 -26 989.453 217.597  22
  -3  -1 -26 1061.80 187.835  15
  -3   1 -26 887.989 203.959  15
  -3   1 -24 110.146 215.279  22
  -3  -1 -24 167.003 174.291  15
  -3   1 -22 721.858 297.426  22
  -3  -1 -22 781.613 271.962  15
  -3   1 -22 403.637 234.468  24
  -3  -1 -20 3294.08 489.065  22
  -3   1 -20 3417.77 522.965  22
  -3   1 -20 2994.07 419.885  24
  -3  -1 -20 3279.10 481.943  15
  -3   1 -20 3724.76 528.306  12
  -3  -1 -18 1753.25 405.848  22
  -3   1 -18 1836.72 380.679  22
  -3   1 -18 2389.88 444.580  12
  -3   1 -18 2186.75 461.107  25
  -3  -1 -18 1670.86 390.201  15
  -3   1 -16 9761.04 797.072  22
  -3   1 -16 9335.62 802.158  10
  -3  -1 -16 9373.37 1482.22   5
  -3   1 -16 9555.20 762.489  12
  -3   1 -16 10554.6 880.141  25
  -3   1 -16 8202.23 784.801  26
  -3  -1 -16 9261.10 777.441  22
  -3   1 -14-591.639 548.160   5
  -3   1 -14 292.956 210.748  10
  -3  -1 -14-754.754 745.948   5
  -3   1 -14-23.3656 183.821  22
  -3  -1 -14 267.506 225.797  12
  -3   1 -12 18.9804 363.203   5
  -3  -1 -12-1.25701 446.115   5
  -3   1 -10-40.6421 359.413   5
  -3  -1 -10-59.8562 400.251   5
  -3   1  -8 2328.05 580.265   5
  -3  -1  -8 3257.47 675.681   5
  -3   1  -8 4111.36 580.401   1
  -3  -1  -8 4829.49 615.041   4
  -3  -1  -6 99957.0 3040.27   5
  -3  -1  -6 98757.6 2520.68   4
  -3   1  -6 104940. 3101.24   5
  -3   1  -4 43903.1 1931.20   5
  -3  -1  -4 40736.9 1538.56   4
  -3  -1  -2 31942.5 1349.39   4
  -3   1  -2 28931.1 1408.08   1
  -3  -1   0 26791.0 1419.18   5
  -3   1   0 31706.7 1433.57   1
  -3   1   2 67963.7 2102.19   1
  -3  -1   2 67284.8 1900.23   5
  -3  -1   4 76711.8 1807.93   5
  -3   1   4 90159.1 2421.96   1
  -3   1  28 981.275 253.379  19
  -3   2 -25 306.401 190.378  22
  -3  -2 -25 283.576 120.008  18
  -3   2 -25 266.515 164.092  15
  -3   2 -23 656.368 246.156  22
  -3  -2 -23 455.381 188.784  18
  -3   2 -23 420.034 174.646  24
  -3   2 -21 607.642 274.011  22
  -3   2 -21 272.709 201.810  24
  -3  -2 -21 120.475 149.575  15
  -3   2 -21 3.18434 218.448  12
  -3   2 -19 1201.17 384.935  26
  -3  -2 -19 966.680 265.888  15
  -3   2 -19 1156.35 343.819  12
  -3   2 -19 1044.48 350.138  22
  -3   2 -19 1544.46 359.507  25
  -3   2 -17 19492.4 1201.19  26
  -3   2 -17 19771.6 1175.61  22
  -3   2 -17 18926.1 1097.09  12
  -3  -2 -17 17682.5 986.720  15
  -3   2 -17 20439.9 1247.62  25
  -3   2 -15 9870.15 794.585  10
  -3  -2 -15 9212.31 1647.08   5
  -3  -2 -15 9184.96 706.573  15
  -3   2 -15 10509.7 888.226  26
  -3   2 -15 11778.9 907.021  25
  -3   2 -15 10252.4 815.846  22
  -3   2 -13 4646.95 1005.42   3
  -3  -2 -13 6179.64 1217.68   5
  -3   2 -13 5021.33 555.796  11
  -3  -2 -13 4055.94 453.981  15
  -3   2 -13 4874.77 587.746  25
  -3   2 -13 4054.46 521.011  22
  -3   2 -13 4863.78 587.415  26
  -3   2 -13 4853.64 540.983  10
  -3   2 -11 1208.00 484.150   3
  -3  -2 -11 1129.72 385.796   4
  -3  -2  -9 13735.9 1293.69   4
  -3   2  -9 12647.7 1285.31   3
  -3   2  -9 14233.7 1333.36   1
  -3   2  -7 3176.15 633.529   3
  -3   2  -7 2321.07 567.841   1
  -3  -2  -7 2863.10 606.752   4
  -3  -2  -5 8217.55 978.604   4
  -3   2  -5 8159.87 993.838   1
  -3   2  -5 6813.55 762.548   3
  -3  -2  -3 6761.02 962.965   4
  -3   2  -3 6605.11 924.295   1
  -3  -2  -1 14636.3 1271.06   4
  -3   2  -1 15555.1 1252.10   1
  -3  -2   1 35421.6 1860.40   4
  -3   2   1 34362.5 1831.06   1
  -3   2   3 24171.7 1511.74   1
  -3   2   5 140987. 3618.70   1
  -3   2   7 6351.59 841.838   1
  -3   2  21 5682.00 624.175  19
  -3   2  23 581.821 255.995  19
  -3   2  25 356.915 216.227  19
  -3   2  27 899.099 215.540  19
  -3   3 -24 1658.17 247.898  22
  -3  -3 -24 939.174 172.677  18
  -3   3 -22 212.604 171.782  22
  -3  -3 -22 215.080 148.720  18
  -3   3 -20-402.334 244.089  22
  -3  -3 -20-2.20028 152.167  18
  -3   3 -18 21.1872 197.293  22
  -3   3 -18-179.279 224.719  12
  -3  -3 -18 247.787 198.661  18
  -3   3 -18-19.0143 185.044  25
  -3   3 -18-133.933 238.534  26
  -3   3 -16 5097.66 622.496  22
  -3   3 -16 5601.28 691.422  26
  -3   3 -16 4917.30 527.505  25
  -3   3 -14 4944.88 600.064  11
  -3   3 -14 5089.92 552.499  10
  -3  -3 -14 5113.48 591.027  20
  -3   3 -14 4086.73 501.901  25
  -3   3 -14 4314.51 614.899  26
  -3   3 -14 4471.32 583.942  22
  -3   3 -12 9433.94 702.901  10
  -3  -3 -12 9421.24 801.031  20
  -3   3 -12 8942.82 746.729  22
  -3  -3 -12 12808.4 1607.90   4
  -3   3 -12 11798.0 872.880   8
  -3   3 -12 10896.1 849.585  11
  -3   3 -12 10305.0 872.704  26
  -3   3 -10 222.475 220.822  11
  -3   3 -10 252.669 165.278  10
  -3  -3 -10 544.858 250.714  20
  -3  -3 -10 732.883 621.856   4
  -3   3 -10 1083.16 532.046   1
  -3   3 -10 651.175 242.115  26
  -3  -3  -8 1520.20 347.633  18
  -3  -3  -8 1017.95 474.294   4
  -3   3  -8 932.927 287.104  26
  -3   3  -8 508.178 333.525   1
  -3  -3  -6 3746.65 782.320   4
  -3   3  -6 2884.38 708.216   1
  -3  -3  -4 1712.31 603.729   4
  -3   3  -4 1581.74 584.037   1
  -3   3  -2 5444.62 910.089   1
  -3  -3  -2 6582.14 1005.28   4
  -3  -3   0 69.0318 322.995   4
  -3   3   0 526.676 513.574   1
  -3   3   2 7024.04 1012.76   1
  -3   3   4 2425.75 636.822   1
  -3   3   6 7204.77 1048.93   1
  -3   3   8 1581.39 515.263   1
  -3   3  12 1292.49 326.829   9
  -3   3  12 1773.42 343.639  19
  -3   3  14-236.123 271.231   9
  -3   3  14 172.491 244.451  19
  -3   3  16 2528.97 440.931  19
  -3   3  16 2591.66 441.191   9
  -3   3  18 632.435 260.367  19
  -3   3  18 882.470 308.509   9
  -3   3  20 488.397 244.839  19
  -3   3  22-23.8528 174.276  19
  -3   3  24-171.072 186.075  19
  -3   4 -21 693.913 171.988  22
  -3  -4 -21 358.513 123.440  18
  -3  -4 -19 1686.71 262.300  18
  -3   4 -19 873.061 223.851  26
  -3   4 -19 1707.44 296.090  22
  -3  -4 -17 803.080 237.721  18
  -3   4 -17 628.252 240.743  26
  -3   4 -17 857.039 243.586  22
  -3   4 -17 622.193 206.695  12
  -3   4 -15 466.099 219.102  22
  -3  -4 -15 376.730 209.011  18
  -3   4 -15 502.684 236.888  11
  -3   4 -15 600.149 271.344  26
  -3   4 -13 21953.8 1120.92  22
  -3   4 -13 21855.9 1146.92  11
  -3  -4 -13 22364.8 1085.43  18
  -3   4 -13 25046.5 1185.50   8
  -3   4 -13 21921.6 1243.72  26
  -3   4 -11 1535.58 367.601  11
  -3   4 -11 1436.17 303.540  22
  -3   4 -11 2332.84 454.204  26
  -3  -4 -11 1833.52 364.512  18
  -3   4 -11 1662.57 364.122   8
  -3  -4 -11 1683.43 371.255  20
  -3  -4  -9 15701.4 942.920  18
  -3   4  -9 18522.5 1139.66  26
  -3   4  -9 17710.9 1090.29   8
  -3  -4  -9 15260.4 1065.77  20
  -3   4  -7 3193.74 502.412  26
  -3  -4  -7 2705.69 453.418  20
  -3  -4  -7 3000.57 446.050  18
  -3   4  -7 4045.66 556.850   8
  -3   4  -5 6289.03 1129.06   1
  -3  -4  -5 6810.81 625.773  18
  -3   4  -5 7783.36 715.946   8
  -3  -4  -5 9137.50 1475.80   4
  -3   4  -5 7312.75 698.724  26
  -3   4  -3 2682.75 731.474   1
  -3   4  -3 2119.83 436.865   9
  -3  -4  -3 2574.90 361.343  18
  -3   4  -3 2629.12 410.528  17
  -3   4  -3 2437.35 411.873  26
  -3  -4  -3 2179.66 705.139   4
  -3  -4  -1 9926.06 1516.51   4
  -3   4  -1 12709.8 923.369   9
  -3   4  -1 12268.3 853.781  17
  -3   4  -1 10988.5 1438.65   1
  -3   4  -1 11845.9 843.913  26
  -3   4   1 100129. 2573.41   9
  -3   4   1 99126.3 4239.21   1
  -3   4   1 104525. 2436.40  17
  -3   4   3 63234.0 2025.71   9
  -3   4   3 64141.5 3349.28   1
  -3   4   5 610.960 257.175   9
  -3   4   5 956.978 291.224   8
  -3   4   5 1595.97 660.429   1
  -3   4   7 6543.94 667.655   9
  -3   4   7 5789.99 959.883   1
  -3   4   9 21462.3 1193.35   9
  -3   4  11 5073.06 615.043   9
  -3   4  13 2441.43 416.016   9
  -3   4  15 2152.27 379.562   9
  -3   4  17 67.5633 154.969   9
  -3   5 -16 338.917 128.619  22
  -3   5 -16 449.762 168.666  26
  -3  -5 -16 28.7849 83.1926  18
  -3   5 -14 656.497 162.017  22
  -3  -5 -14 512.826 137.892  18
  -3   5 -14 442.418 186.404  26
  -3   5 -12 1306.37 263.999  11
  -3   5 -12 554.826 184.595  22
  -3  -5 -12 905.207 185.025  18
  -3   5 -12 787.511 256.297  26
  -3   5 -10 1810.44 296.221  22
  -3   5 -10 2935.19 416.370  11
  -3  -5 -10 2711.03 313.946  18
  -3   5 -10 1952.45 357.373  26
  -3   5  -8 2066.79 325.130  22
  -3   5  -8 2879.07 433.467  11
  -3   5  -8 3077.81 439.922   8
  -3   5  -8 2853.02 418.188  26
  -3   5  -6 3850.02 487.106  26
  -3   5  -6 4501.76 540.562   8
  -3   5  -6 4117.43 442.077  17
  -3   5  -4 3327.21 483.229   8
  -3   5  -4 3606.86 431.265  17
  -3   5  -4 3833.17 505.603  26
  -3   5  -2 7258.43 670.794   8
  -3   5  -2 8138.36 643.432  17
  -3   5  -2 6754.01 631.974  26
  -3   5   0 6195.87 625.458   8
  -3   5   0 6700.17 588.247  17
  -3   5   0 6094.48 577.662  26
  -3   5   2 4418.90 554.692   9
  -3   5   2 5216.85 540.237   8
  -3   5   2 6147.71 582.143  17
  -3   5   4 5555.76 534.111   8
  -3   5   4 5861.52 640.014   9
  -3   5   4 5359.83 544.069  17
  -3   5   6 3840.94 486.851  17
  -3   5   6 4458.54 550.744   9
  -3   5   8 3021.84 457.781   9
  -3   5  10 2686.49 414.203   9
  -3   5  12 3763.60 443.213   9
  -3   5  14 1587.43 273.577   9
  -3   6 -11 30.6763 83.6475  26
  -3   6  -9 36.3219 92.3391  11
  -3   6  -9 127.439 114.186  26
  -3   6  -7 128.097 108.415  11
  -3   6  -7 137.333 127.385  26
  -3   6  -5-23.3052 117.555  11
  -3   6  -5 116.308 129.799  26
  -3   6  -3 130.979 132.374  26
  -3   6  -1 122.001 120.134  26
  -3   6  -1 323.432 147.968  17
  -3   6   1 15.6791 97.0456  17
  -3   6   3-74.9922 113.555  17
  -3   6   5 4144.45 352.984  17
  -3   6   7 399.650 146.026  17
  -3   6   9 1359.89 194.091  17
  -3   6  11 89.0272 89.5811  17
  -2   0 -28 388.285 128.957  15
  -2   0 -26 254.921 158.422  15
  -2   0 -26-10.6624 189.866  24
  -2   0 -24 5028.76 546.730  22
  -2   0 -24 5180.69 597.913  24
  -2   0 -22 102.546 187.944  22
  -2   0 -22 185.472 216.969  24
  -2   0 -20 900.713 300.748  22
  -2   0 -20 975.307 290.192  25
  -2   0 -20 1042.29 302.824  24
  -2   0 -18 6820.69 649.765  22
  -2   0 -18 7648.07 702.188  12
  -2   0 -18 8408.84 754.334  25
  -2   0 -18 6804.20 663.274  24
  -2   0 -16 14076.5 1479.57   5
  -2   0 -14 5388.37 863.238   5
  -2   0 -12 15135.7 1270.19   5
  -2   0 -12 16921.4 1400.51   3
  -2   0 -10 214817. 4319.73   5
  -2   0 -10 222277. 3563.33   4
  -2   0 -10 228185. 4577.17   3
  -2   0  -8 78627.5 2385.29   5
  -2   0  -8 82431.9 1810.76   4
  -2   0  -8 83210.8 2491.22   3
  -2   0  -6 26850.0 734.083   1
  -2   0  -6 29530.5 908.326   4
  -2   0  -4 85253.2 1224.81   4
  -2   0  -4 80611.4 1362.34   1
  -2   0  -2 60400.9 1255.44   1
  -2   0   0 400522. 3876.08   5
  -2   0   2 661217. 4636.60   5
  -2   0  30 1329.27 222.624  19
  -2   1 -27 940.009 201.608  22
  -2  -1 -27 911.415 221.404  24
  -2   1 -27 830.057 210.425  15
  -2   1 -27 796.763 206.573  24
  -2   1 -25 296.320 216.523  22
  -2  -1 -25 319.656 187.388  15
  -2   1 -25 302.132 239.961  24
  -2  -1 -25-23.3362 195.679  24
  -2   1 -23 807.302 266.270  22
  -2   1 -23 683.947 294.458  25
  -2  -1 -23 496.321 196.596  15
  -2   1 -23 908.517 310.788  24
  -2  -1 -23 1002.09 315.748  24
  -2  -1 -21 421.411 235.098  22
  -2   1 -21 705.070 315.910  22
  -2   1 -21 675.699 297.044  24
  -2   1 -21 534.556 297.493  25
  -2  -1 -21 800.611 339.075  24
  -2  -1 -19 610.219 255.868  22
  -2   1 -19 637.138 287.058  22
  -2   1 -19 516.637 267.352  25
  -2  -1 -19 853.379 323.917  24
  -2   1 -19 293.834 225.633  12
  -2  -1 -17 15663.5 955.975  22
  -2  -1 -17 15168.2 1700.06   5
  -2   1 -17 18833.5 1049.42  22
  -2   1 -17 18660.8 1157.53  25
  -2   1 -17 15893.1 1020.70  26
  -2   1 -17 19363.8 1040.23  12
  -2   1 -17 21086.6 2081.27   3
  -2  -1 -17 17606.0 1042.66  24
  -2  -1 -15 4597.55 952.595   5
  -2   1 -15 4015.52 937.836   3
  -2   1 -13 15184.0 1372.22   5
  -2  -1 -13 18197.2 1570.75   5
  -2  -1 -13 16939.8 1411.55   4
  -2   1 -11 12264.4 1111.07   5
  -2  -1 -11 13896.5 1137.32   4
  -2   1 -11 14426.0 1321.57   3
  -2   1  -9 26442.8 1494.18   5
  -2  -1  -9 26923.0 1446.36   4
  -2   1  -9 27793.4 1593.51   3
  -2   1  -9 26753.0 1263.43   1
  -2   1  -7 20656.8 1224.86   5
  -2  -1  -7 18560.1 1122.55   4
  -2   1  -7 18530.6 1198.66   3
  -2   1  -7 18402.9 1027.51   1
  -2   1  -5 20008.0 1150.16   5
  -2  -1  -5 17040.6 999.700   4
  -2   1  -5 16335.6 941.209   1
  -2   1  -5 17046.4 1006.10   3
  -2   1  -3 176352. 3258.00   5
  -2  -1  -3 173411. 2877.69   4
  -2   1  -3 171995. 2925.68   1
  -2   1  -1 102398. 2265.90   1
  -2  -1  -1 104952. 2220.61   4
  -2  -1   1 292325. 3684.43   4
  -2   1   1 295403. 3834.64   1
  -2  -1   3 51197.4 1121.86   5
  -2   1   3 54540.5 1636.92   1
  -2   1   5 733966. 6000.11   1
  -2   1  29-96.0755 144.064  19
  -2   2 -26 519.783 182.974  22
  -2  -2 -26 595.325 177.677  18
  -2   2 -26 274.282 146.080  24
  -2  -2 -26 439.529 154.613  24
  -2   2 -24 990.530 270.231  22
  -2  -2 -24 676.116 234.060  24
  -2   2 -24 441.048 224.570  24
  -2  -2 -22 814.888 298.947  24
  -2   2 -22 995.394 311.364  25
  -2   2 -22 906.356 311.103  22
  -2   2 -20 1912.21 416.720  22
  -2  -2 -20 2138.28 443.069  24
  -2   2 -20 1605.86 389.139  26
  -2   2 -20 1599.39 430.674  25
  -2  -2 -18 12245.8 956.220  24
  -2   2 -18 12493.9 951.056  22
  -2   2 -18 10288.8 849.360  26
  -2   2 -18 11548.7 958.269  25
  -2   2 -16 22810.8 1205.30  22
  -2  -2 -16 22947.5 2220.59   5
  -2   2 -16 23261.5 1303.83  25
  -2  -2 -16 20141.3 995.923  15
  -2   2 -16 23438.2 1244.80  26
  -2   2 -16 27155.7 2390.31   3
  -2  -2 -16 22744.6 1249.64  24
  -2  -2 -14 19118.6 1772.89   4
  -2   2 -14 19092.1 1864.31   3
  -2   2 -14 19227.2 1047.11  22
  -2   2 -12 3033.70 644.041   1
  -2  -2 -12 2119.91 667.551   4
  -2   2 -12 1846.57 583.894   3
  -2   2 -10 3079.00 616.766   1
  -2  -2 -10 3409.04 729.476   4
  -2   2 -10 3140.23 640.180   3
  -2  -2  -8 6880.52 912.269   4
  -2   2  -8 7839.15 949.411   1
  -2   2  -8 7635.27 914.966   3
  -2  -2  -6 131339. 3531.42   4
  -2   2  -6 130090. 3470.97   1
  -2   2  -6 123165. 3030.84   3
  -2   2  -4 2984.45 610.416   1
  -2  -2  -4 3036.82 590.856   4
  -2   2  -4 2848.24 466.454   3
  -2  -2  -2 11172.0 1029.52   4
  -2   2  -2 10552.9 1004.10   1
  -2   2  -2 8617.35 667.556   3
  -2  -2   0 12220.2 1030.56   4
  -2   2   0 13253.3 1046.17   1
  -2   2   0 11281.5 565.384   3
  -2  -2   2 2703.49 583.676   4
  -2   2   2 3873.55 594.003   1
  -2   2   4 56512.2 2094.67   1
  -2   2   6 16928.6 1155.69   1
  -2   2   8 83750.4 2590.55   1
  -2   2  22 1103.47 334.941  19
  -2   2  24 464.244 254.854  19
  -2   2  26 416.848 214.770  19
  -2   2  28 19.1098 119.209  19
  -2   3 -25 369.801 139.731  22
  -2  -3 -25 76.4982 99.0040  18
  -2   3 -23 696.475 230.601  22
  -2  -3 -23 784.120 222.933  18
  -2   3 -23 950.580 250.166  24
  -2  -3 -23 848.316 244.210  24
  -2   3 -21 167.197 181.490  22
  -2   3 -21 74.9853 213.320  26
  -2   3 -21 242.869 204.309  25
  -2  -3 -21 534.162 262.797  24
  -2   3 -19 355.671 257.353  22
  -2  -3 -19 328.726 222.147  24
  -2   3 -19 516.976 240.071  25
  -2   3 -19 25.2864 234.251  26
  -2   3 -17 2214.77 433.927  22
  -2   3 -17 2794.82 466.915  25
  -2  -3 -17 3148.44 438.645  20
  -2  -3 -17 2281.82 453.200  24
  -2   3 -17 2254.54 429.679  26
  -2   3 -15 4982.58 618.333  22
  -2  -3 -15 6057.53 632.665  20
  -2   3 -15 4934.30 613.123  26
  -2  -3 -15 5198.34 623.220  24
  -2   3 -15 6182.78 632.261  11
  -2   3 -15 5927.66 641.079  25
  -2  -3 -13 14029.1 951.718  20
  -2   3 -13 14652.1 998.719  26
  -2  -3 -13 15582.2 1666.22   4
  -2   3 -13 11549.9 810.651  25
  -2   3 -13 14899.3 1613.15   3
  -2   3 -13 13237.5 899.069  11
  -2  -3 -13 13409.7 964.264  24
  -2   3 -11 63.2568 420.939   3
  -2   3 -11 372.908 240.339  11
  -2  -3 -11 174.886 249.953  20
  -2   3 -11 330.915 214.004   8
  -2   3 -11 128.194 383.583   1
  -2  -3 -11-267.869 417.242   4
  -2  -3 -11-24.4602 256.208  24
  -2   3 -11 51.9753 238.693  26
  -2   3  -9 1532.32 529.336   3
  -2   3  -9 931.303 343.615   1
  -2  -3  -9 1613.18 654.695   4
  -2  -3  -7 7412.00 1037.61   4
  -2   3  -7 8199.35 1116.87   1
  -2   3  -7 7329.38 896.363   3
  -2   3  -5 2571.03 644.819   1
  -2  -3  -5 3774.96 771.194   4
  -2  -3  -3 11856.7 1298.45   4
  -2   3  -3 10373.5 1166.64   1
  -2   3  -1 2517.90 626.219   1
  -2  -3  -1 1966.93 572.909   4
  -2  -3   1 23999.7 1743.05   4
  -2   3   1 25235.6 1740.97   1
  -2   3   3 1713.32 531.919   1
  -2   3   5 965.818 396.492   1
  -2   3   7 1128.77 400.070   1
  -2   3   9 2649.04 564.322   1
  -2   3  13 230.188 188.171  19
  -2   3  13 447.915 220.935   9
  -2   3  15 2189.25 411.329  19
  -2   3  17-80.4273 222.760  19
  -2   3  19 196.479 242.776  19
  -2   3  21-132.772 208.902  19
  -2   3  23 3312.16 438.853  19
  -2   3  25 226.101 175.060  19
  -2   4 -22 142.098 116.402  24
  -2   4 -22 278.007 135.036  22
  -2  -4 -22 192.729 107.522  18
  -2   4 -20 186.649 174.455  22
  -2  -4 -20 197.940 126.656  18
  -2   4 -20 318.580 170.924  26
  -2   4 -18 708.448 246.851  22
  -2  -4 -18 710.329 210.221  20
  -2  -4 -18 306.406 173.188  18
  -2   4 -18 816.734 274.407  26
  -2   4 -16 2589.03 427.753  22
  -2  -4 -16 2780.80 435.380  20
  -2   4 -16 2556.67 451.411  26
  -2  -4 -16 1568.05 309.276  18
  -2   4 -14 4714.56 532.489  11
  -2  -4 -14 5191.68 561.483  20
  -2   4 -14 3963.90 563.261  26
  -2  -4 -14 3976.58 486.869  18
  -2  -4 -12 1185.22 285.404  18
  -2   4 -12 1766.55 365.207  11
  -2   4 -12 2028.33 390.943   8
  -2  -4 -12 1606.12 379.923  20
  -2   4 -12 2529.11 486.353  26
  -2  -4 -10 2650.76 442.255  20
  -2  -4 -10 1901.20 379.591  18
  -2   4 -10 2812.95 472.432   8
  -2   4 -10 2585.79 480.603  26
  -2  -4  -8 1172.63 341.969  20
  -2  -4  -8 412.869 210.162  18
  -2   4  -8 501.522 231.326   8
  -2   4  -8 425.768 223.383  17
  -2   4  -8 1064.37 361.395  26
  -2  -4  -8 415.879 448.732   4
  -2   4  -8 439.601 402.349   1
  -2  -4  -6 5016.46 605.826  20
  -2  -4  -6 5970.01 1167.47   4
  -2   4  -6 4998.03 607.858   8
  -2   4  -6 3319.26 484.056  17
  -2   4  -6 5480.09 1061.41   1
  -2   4  -6 4934.39 646.236  26
  -2  -4  -6 4282.97 497.709  23
  -2  -4  -4 3435.53 478.325  20
  -2   4  -4 3512.84 497.626   8
  -2   4  -4 2902.07 441.320  17
  -2  -4  -4 2879.40 774.357   4
  -2   4  -4 4091.04 873.167   1
  -2  -4  -4 2912.22 445.209  23
  -2  -4  -2 4969.46 594.396  20
  -2   4  -2 5165.29 639.546   9
  -2   4  -2 5649.02 602.496   8
  -2   4  -2 6357.41 648.471  17
  -2  -4  -2 5681.96 1067.54   4
  -2   4  -2 5647.03 1041.33   1
  -2  -4  -2 5053.78 563.518  23
  -2  -4   0 717.433 237.014  23
  -2   4   0 671.179 249.023   9
  -2   4   0 983.543 238.795   8
  -2   4   0 682.164 223.679  17
  -2  -4   0 1111.03 681.990   4
  -2   4   0 237.006 352.398   1
  -2  -4   2 328.020 260.984  23
  -2   4   2-94.7954 416.864   1
  -2   4   2 491.943 225.988   9
  -2   4   2 288.530 203.635   8
  -2  -4   4 5034.97 580.370  23
  -2   4   4 5195.16 634.524   9
  -2   4   4 5309.86 923.144   1
  -2   4   6 3548.46 502.245   9
  -2  -4   6 3242.01 475.722  23
  -2   4   6 3292.33 671.697   1
  -2   4   8 17174.0 1035.25   9
  -2   4  10 4162.11 530.883   9
  -2   4  12 3893.70 505.149   9
  -2   4  14 571.817 255.452   9
  -2   5 -19 430.859 123.457  22
  -2  -5 -17 22.7549 79.9220  18
  -2   5 -17-121.406 149.155  26
  -2  -5 -15 843.392 173.101  18
  -2   5 -15 1134.96 236.789  22
  -2   5 -15 706.379 224.819  26
  -2   5 -13 6028.06 523.655  22
  -2  -5 -13 5839.02 420.171  18
  -2   5 -13 6448.26 601.172  26
  -2   5 -11 126.207 154.273  11
  -2   5 -11 430.167 232.268  26
  -2   5  -9 302.981 222.851  26
  -2   5  -7 222.589 208.057   8
  -2   5  -7 368.214 174.438  17
  -2   5  -7 268.909 231.092  26
  -2   5  -5 1176.57 341.957   8
  -2   5  -5 1042.15 287.112  17
  -2   5  -5 816.129 271.395  26
  -2  -5  -5 1405.29 336.046  23
  -2   5  -3 15980.9 991.714   8
  -2   5  -3 15916.6 956.518  17
  -2  -5  -3 14093.5 925.952  23
  -2   5  -3 15636.9 999.156  26
  -2  -5  -1 2770.13 448.010  23
  -2   5  -1 3050.58 466.859   8
  -2   5  -1 3745.90 471.778  17
  -2  -5   1 15615.9 982.333  23
  -2   5   1 15552.4 954.498   8
  -2   5   1 16095.5 945.284  17
  -2   5   3 2194.29 427.518   9
  -2   5   3 2103.66 375.441   8
  -2   5   3 2080.12 378.719  17
  -2   5   5 858.051 316.364   9
  -2   5   7 2.44476 241.315   9
  -2   5   9 173.790 192.878   9
  -2   5  11 92.3895 162.904   9
  -2   5  13 454.640 194.704   9
  -2   6 -12 192.932 112.775  26
  -2   6 -10 1139.03 213.200  26
  -2   6  -8 203.081 117.735  11
  -2   6  -8 192.372 145.040  26
  -2   6  -6 2007.01 280.652  11
  -2   6  -6 1523.92 260.600  26
  -2   6  -4 426.878 169.094  17
  -2   6  -4 535.676 201.449  26
  -2   6  -2 1584.98 258.597  17
  -2   6  -2 1450.18 272.683  26
  -2   6   0 994.536 213.484  26
  -2   6   0 620.219 178.570  17
  -2   6   2 1016.71 216.371  17
  -2   6   2 1413.04 232.628  26
  -2   6   4 2815.65 332.424  17
  -2   6   6 283.609 142.134  17
  -2   6   8 522.067 163.922  17
  -2   6  10 243.422 113.490  17
  -2   6  12 182.228 102.061  17
  -2   6  14 15.3789 62.2948  17
  -1   0 -29 97.0412 122.084  24
  -1   0 -27 2.00319 134.263  15
  -1   0 -27-84.8234 187.957  24
  -1   0 -25-121.963 215.207  24
  -1   0 -23-456.940 288.500  22
  -1   0 -23 139.069 226.444  13
  -1   0 -23-39.4317 229.016  25
  -1   0 -23-62.4859 219.615  24
  -1   0 -21 11.4377 198.196  22
  -1   0 -21 7.50426 250.029  13
  -1   0 -21 25.6943 245.192  25
  -1   0 -21-229.595 296.771  24
  -1   0 -19-195.686 210.387  22
  -1   0 -19 99.8886 229.037  24
  -1   0 -19-130.680 279.404  25
  -1   0 -19 309.493 296.590  13
  -1   0 -17 402.206 328.972   3
  -1   0 -15-16.2656 312.044   5
  -1   0 -15 132.163 288.736   4
  -1   0 -15-451.237 367.834   3
  -1   0 -13 57.9526 275.520   5
  -1   0 -13-189.649 310.467   4
  -1   0 -13 77.9074 241.557   3
  -1   0 -11-32.3701 232.148   5
  -1   0 -11 140.566 231.674   4
  -1   0 -11 361.798 311.533   3
  -1   0  -9 91.8154 225.747   5
  -1   0  -9-229.153 116.372   1
  -1   0  -9 72.7011 206.072   4
  -1   0  -9-91.4084 225.366   3
  -1   0  -7-62.7137 99.4021   1
  -1   0  -7 50.4076 177.521   4
  -1   0  -7-152.122 209.686   3
  -1   0  -5 12.0534 94.4297   1
  -1   0  -5 16.1373 145.301   4
  -1   0  -3 28.3688 88.8321   1
  -1   0  -3 1.14212 106.786   4
  -1   0  -1-27.2830 100.751   1
  -1   0  -1 24.4716 62.8330   4
  -1   0   1 9.18755 110.157   5
  -1  -1 -28 485.788 207.835  24
  -1   1 -28 738.766 218.018  24
  -1   1 -26 230.188 161.772  22
  -1   1 -26-102.315 212.424  24
  -1  -1 -26 53.5558 236.298  24
  -1   1 -24 1018.53 287.400  22
  -1   1 -24 1687.36 416.310  24
  -1  -1 -24 918.242 233.616  15
  -1   1 -24 1353.62 372.748  25
  -1  -1 -24 1330.56 352.363  24
  -1   1 -22 1653.73 417.712  24
  -1   1 -22 1363.91 362.376  22
  -1  -1 -22 1955.87 455.354  24
  -1   1 -22 1890.54 429.172  25
  -1   1 -20 409.784 245.005  22
  -1  -1 -20 322.522 202.984  13
  -1   1 -20 354.735 239.217  25
  -1  -1 -20 90.3038 242.760  24
  -1   1 -18 393.236 226.475  22
  -1  -1 -18-77.0209 275.018  13
  -1   1 -18 160.306 218.627  25
  -1  -1 -18 526.496 240.257  25
  -1  -1 -18 298.670 241.467  24
  -1   1 -18 96.3482 409.378   3
  -1  -1 -16 2344.14 642.446   5
  -1  -1 -16 2303.86 632.171   4
  -1   1 -16 1855.73 601.908   3
  -1   1 -14 1399.60 559.800   3
  -1  -1 -14 2478.76 653.013   4
  -1   1 -12 12299.6 1021.00   5
  -1   1 -12 14637.2 1053.78   1
  -1  -1 -12 14333.3 1265.47   4
  -1   1 -12 13734.3 954.511   4
  -1   1 -12 13643.1 1224.91   3
  -1   1 -10 133332. 3016.86   1
  -1  -1 -10 134975. 3335.28   4
  -1   1 -10 131566. 2887.90   5
  -1   1 -10 128522. 3293.79   3
  -1   1  -8 11288.6 810.543   5
  -1   1  -8 11271.9 868.917   1
  -1  -1  -8 11632.6 956.086   4
  -1   1  -8 12156.3 914.056   3
  -1   1  -6 12452.0 783.347   5
  -1   1  -6 10839.8 814.479   1
  -1  -1  -6 10350.6 838.678   4
  -1   1  -6 10479.9 737.743   3
  -1   1  -4 61421.1 1712.49   1
  -1  -1  -4 65803.9 1746.96   4
  -1   1  -2 23213.5 961.046   1
  -1   1  -2 21293.3 759.175   3
  -1   1   0 986589. 3622.47   3
  -1   1   0 999999. 5810.21   1
  -1   1   2 251330. 2904.95   1
  -1   1   4 211207. 2643.63   1
  -1   1   6 10908.4 628.241   1
  -1   1  28 848.846 232.784  19
  -1  -2 -27 410.429 196.976  24
  -1   2 -27-133.461 164.182  24
  -1   2 -25 326.708 205.634  22
  -1  -2 -25 200.654 214.360  24
  -1   2 -25 153.302 205.525  25
  -1   2 -25 69.3925 187.496  24
  -1   2 -23 10.6479 184.727  22
  -1   2 -23 63.4858 215.049  25
  -1  -2 -23-27.8761 239.554  24
  -1   2 -21 2225.50 428.049  22
  -1   2 -21 2239.47 490.920  25
  -1  -2 -21 2536.47 480.263  24
  -1   2 -19 1722.91 378.871  22
  -1   2 -19 1917.25 373.453  26
  -1   2 -19 2346.80 467.442  25
  -1  -2 -19 1940.91 431.786  24
  -1   2 -17 3905.87 502.563  22
  -1  -2 -17 4012.63 546.428  24
  -1  -2 -17 4415.53 932.478   4
  -1   2 -17 3204.96 473.661  26
  -1   2 -17 3664.30 820.719   3
  -1   2 -15 2334.19 702.560   3
  -1  -2 -15 1726.17 593.407   4
  -1   2 -13 4227.22 788.098   3
  -1   2 -13 5433.73 861.575   1
  -1  -2 -13 4443.68 824.143   4
  -1  -2 -11 5081.23 811.344   4
  -1   2 -11 5557.77 826.470   1
  -1   2 -11 5054.44 802.992   3
  -1   2  -9 9464.27 1043.14   1
  -1  -2  -9 9411.14 1051.47   4
  -1   2  -9 8019.53 901.349   3
  -1   2  -7 26970.1 1462.94   3
  -1   2  -7 31819.2 1751.83   1
  -1  -2  -7 31995.4 1773.33   4
  -1  -2  -5 18244.2 1249.31   4
  -1   2  -5 18666.3 1251.49   1
  -1  -2  -3 15123.1 1064.10   4
  -1   2  -3 15083.5 1131.05   1
  -1  -2  -1 17774.7 1110.99   4
  -1   2  -1 19389.7 1198.61   1
  -1  -2   1 73696.6 2290.26   4
  -1   2   1 75774.7 2225.00   1
  -1  -2   3 25682.4 1422.17   4
  -1   2   3 28175.3 1325.68   1
  -1   2   5 56356.6 1875.89   1
  -1   2   7 15241.5 996.698   1
  -1   2   9 4049.70 507.755   1
  -1   2  23 104.904 211.208  19
  -1   2  25 505.889 230.218  19
  -1   2  27-28.9553 159.461  19
  -1  -3 -26 644.585 141.332  18
  -1   3 -26 1165.06 208.478  24
  -1   3 -24 664.944 232.250  24
  -1  -3 -24 954.905 267.656  24
  -1   3 -24 1143.32 269.406  22
  -1   3 -24 797.747 234.283  25
  -1   3 -22 2436.60 374.100  22
  -1  -3 -22 2922.01 455.806  24
  -1   3 -22 2824.29 443.192  25
  -1   3 -20 10246.4 797.783  22
  -1  -3 -20 9977.70 686.182  20
  -1   3 -20 9598.57 813.785  25
  -1   3 -20 10228.4 782.836  26
  -1  -3 -20 9680.34 832.473  24
  -1   3 -18 16217.3 1050.06  22
  -1  -3 -18 17590.9 996.420  20
  -1   3 -18 14703.9 1013.34  25
  -1   3 -18 14823.8 975.095  26
  -1  -3 -18 15381.7 1082.49  24
  -1  -3 -16 310.413 230.369  20
  -1   3 -16 403.964 267.947  26
  -1  -3 -16 418.659 287.995  24
  -1   3 -14 101871. 4256.66   3
  -1  -3 -14 91208.9 2269.21  20
  -1  -3 -14 90847.5 4180.00   4
  -1  -3 -14 91765.6 2539.46  24
  -1   3 -14 95003.2 4197.14   1
  -1   3 -14 98522.6 2504.10  26
  -1  -3 -12 12823.8 861.790  20
  -1  -3 -12 10143.6 1304.81   4
  -1   3 -12 11055.0 1393.46   1
  -1   3 -12 11259.6 846.514  26
  -1   3 -12 9822.39 1260.07   3
  -1  -3 -12 11877.0 903.125  24
  -1  -3 -10 17963.9 1720.99   4
  -1   3 -10 20825.7 1869.22   1
  -1   3 -10 17943.1 1558.45   3
  -1  -3  -8 12611.4 1325.29   4
  -1   3  -8 11736.6 1376.95   1
  -1   3  -8 12573.0 1153.75   3
  -1   3  -6 5601.78 685.384   3
  -1  -3  -6 6379.41 929.877   4
  -1   3  -6 6771.06 1020.76   1
  -1  -3  -4 159715. 4289.49   4
  -1   3  -4 167444. 4500.42   1
  -1  -3  -2 141109. 3962.49   4
  -1   3  -2 137075. 3915.73   1
  -1  -3   0 18585.6 1444.10   4
  -1   3   0 18493.5 1358.31   1
  -1  -3   2 30850.6 1866.75   4
  -1   3   2 30876.5 1762.39   1
  -1   3   4 145012. 3825.03   1
  -1   3   6 27101.2 1644.07   1
  -1   3  14 4636.20 573.328  19
  -1   3  16 8984.87 775.607  19
  -1   3  18 24443.9 1275.15  19
  -1   3  20 8216.63 745.436  19
  -1   3  22 3211.69 469.302  19
  -1   3  24 1035.29 262.635  19
  -1   4 -23 349.542 136.470  22
  -1  -4 -23 331.273 110.100  18
  -1   4 -21 293.243 184.498  22
  -1  -4 -21 79.0130 125.756  20
  -1  -4 -21 147.013 113.160  18
  -1   4 -21 20.3052 134.703  25
  -1   4 -19 921.328 264.776  22
  -1  -4 -19 1111.95 254.426  20
  -1   4 -19 709.722 224.878  26
  -1   4 -19 1127.30 250.449  25
  -1  -4 -19 1143.16 308.814  24
  -1   4 -17 1196.49 316.596  22
  -1  -4 -17 1221.35 296.441  20
  -1   4 -17 933.339 236.010  25
  -1  -4 -17 818.907 265.126  24
  -1   4 -17 1024.94 334.048  26
  -1  -4 -15 6909.35 645.598  20
  -1  -4 -15 7028.00 735.061  24
  -1   4 -15 6901.21 689.501  26
  -1   4 -15 5050.05 525.411  25
  -1  -4 -13 11872.9 891.148  20
  -1   4 -13 12981.4 956.452  26
  -1  -4 -13 11419.8 959.662  24
  -1  -4 -11 1603.41 361.148  20
  -1   4 -11 1722.11 386.975  26
  -1   4 -11 1033.09 345.026   8
  -1  -4 -11 1412.63 388.885  24
  -1  -4  -9 1764.23 377.934  20
  -1   4  -9 1791.55 401.363   8
  -1   4  -9 1407.83 324.455  17
  -1  -4  -9 2054.51 706.544   4
  -1   4  -9 1994.87 446.550  26
  -1   4  -7 2934.34 818.298   1
  -1  -4  -7 2459.12 413.376  20
  -1   4  -7 3278.34 460.960   8
  -1   4  -7 1908.70 378.011  17
  -1  -4  -7 2363.87 710.321   4
  -1  -4  -7 2213.10 378.797  23
  -1  -4  -5 3468.35 472.858  23
  -1  -4  -5 3846.01 477.735  20
  -1   4  -5 3029.32 750.184   1
  -1   4  -5 3608.73 495.808   8
  -1   4  -5 3317.01 478.224  17
  -1  -4  -5 3359.70 853.682   4
  -1  -4  -3 33489.0 2329.27   4
  -1   4  -3 32850.2 2317.30   1
  -1  -4  -1 9233.62 1230.05   4
  -1   4  -1 8684.43 1182.61   1
  -1  -4   1 33117.3 2373.56   4
  -1   4   1 32804.4 2203.61   1
  -1   4   3 10492.5 1275.20   1
  -1   4   5 7286.92 684.281   9
  -1   4   5 6511.43 962.865   1
  -1  -4   5 6187.17 604.645  23
  -1  -4   7 12299.2 855.352  23
  -1   4   7 12047.1 841.232   9
  -1  -4   9 10445.6 784.776  23
  -1   4   9 11534.9 841.620   9
  -1   4  11 3667.21 496.446   9
  -1   5 -20 259.920 102.719  22
  -1   5 -18 1510.95 233.633  22
  -1   5 -18 1157.80 220.672  26
  -1   5 -16 155.770 144.554  22
  -1  -5 -16 210.859 143.190  20
  -1   5 -16 308.788 187.769  26
  -1  -5 -14 2765.88 378.585  20
  -1   5 -14 2257.57 363.083  26
  -1  -5 -12 680.449 242.255  20
  -1   5 -12 1115.34 319.887  26
  -1  -5 -10 835.501 247.070  23
  -1   5 -10 998.345 271.369  11
  -1  -5 -10 397.564 201.652  20
  -1   5 -10 675.667 286.837  26
  -1  -5  -8 1517.77 338.053  23
  -1  -5  -8 1555.46 341.545  20
  -1   5  -8 1023.81 280.639  17
  -1   5  -8 1517.77 397.399  26
  -1  -5  -6 509.567 239.033  20
  -1   5  -6 809.123 264.839  17
  -1  -5  -6 874.193 270.668  23
  -1  -5  -4 9258.54 753.426  23
  -1  -5  -4 8719.17 718.516  20
  -1   5  -4 8959.14 744.464  17
  -1  -5  -2 17121.9 1017.37  23
  -1   5  -2 18322.6 1039.99  17
  -1  -5   0 8941.87 746.969  23
  -1   5   0 9486.38 746.667  17
  -1  -5   2 354.905 218.449  23
  -1   5   2 200.715 166.645  17
  -1   5   2 466.674 170.397   7
  -1  -5   4 23262.3 1202.73  23
  -1   5   4 22435.0 1164.06  17
  -1   5   4 23775.8 1021.11   7
  -1  -5   6 2433.92 422.984  23
  -1   5   6 2023.06 365.307   9
  -1   5   8 2478.70 403.174   9
  -1   6 -13 321.085 100.044  22
  -1   6 -13 597.219 144.311  26
  -1   6 -11 210.470 103.199  22
  -1   6 -11 495.710 179.668  26
  -1   6  -9 170.270 142.413  26
  -1   6  -7 1876.13 257.448  11
  -1   6  -7 1659.37 297.811  26
  -1   6  -5 1056.35 224.379  17
  -1   6  -5 1022.94 252.752  26
  -1   6  -3 6816.73 532.768  17
  -1   6  -3 7849.23 599.830  26
  -1   6  -1 614.660 200.162  17
  -1   6  -1 693.788 217.135  26
  -1   6   1 482.047 183.526  17
  -1   6   3 3378.60 385.732  17
  -1   6   5 4974.96 453.106  17
  -1   6   7 2613.29 327.577  17
  -1   6   9 496.787 165.592  17
  -1   6  11 14.4532 89.0436  17
  -1   6  11 92.8527 83.3126   7
  -1   6  13 128.178 83.3660  17
  -1   6  15 516.385 102.992  17
   0   0 -28 3157.51 307.971  15
   0   0 -28 3699.62 443.095  24
   0   0 -26 3032.45 433.841  13
   0   0 -26 3346.31 502.635  24
   0   0 -24 2605.37 454.088  13
   0   0 -24 2157.92 390.982  25
   0   0 -24 2989.57 509.962  24
   0   0 -22 16904.9 1083.91  13
   0   0 -22 16438.8 1032.96  25
   0   0 -22 15786.1 1079.03  24
   0   0 -20 6276.81 692.410  13
   0   0 -20 7378.89 1191.09   3
   0   0 -20 7550.03 704.528  25
   0   0 -20 6738.13 678.973  24
   0   0 -18 21297.9 1841.43   4
   0   0 -18 25326.4 1947.37   3
   0   0 -16 12241.1 1285.52   4
   0   0 -16 13391.0 1317.22   3
   0   0 -14 41042.1 1700.37   5
   0   0 -14 38070.9 1947.33   4
   0   0 -14 39522.7 1955.24   3
   0   0 -12 294376. 4060.41   5
   0   0 -12 283907. 4675.93   3
   0   0 -10 489969. 3584.84   2
   0   0 -10 508838. 5459.29   3
   0   0  -8 52070.6 1088.24   2
   0   0  -8 55100.1 1569.82   3
   0   0  -6 416512. 2672.40   2
   0   0  -6 437513. 3707.42   3
   0   0  -4 46203.6 711.816   2
   0   0  -4 48399.9 994.336   3
   0   0  -2 231637. 1066.13   2
   0  -1 -29-145.838 168.690  24
   0   1 -29-50.5422 138.826  24
   0  -1 -27-205.572 228.103  24
   0   1 -27 347.475 212.760  24
   0   1 -25-66.6799 192.990  25
   0   1 -25 351.885 233.402  13
   0  -1 -25 178.105 234.447  24
   0   1 -25 198.932 221.052  24
   0   1 -23 833.015 302.207  24
   0  -1 -23 1078.40 349.475  13
   0   1 -23 658.343 232.952  13
   0   1 -23 1028.44 357.728  25
   0  -1 -23 1054.52 364.341  24
   0   1 -21 2402.69 371.232  22
   0  -1 -21 3242.03 528.029  13
   0   1 -21 2387.94 403.201  13
   0   1 -21 3068.32 515.875  25
   0  -1 -21 2730.21 507.231  24
   0   1 -19 301.703 210.997  22
   0  -1 -19 327.161 409.405   4
   0  -1 -19 248.498 208.901  13
   0   1 -19-424.773 338.629  13
   0  -1 -19 479.836 242.622  24
   0   1 -19 4.69475 387.464   3
   0   1 -17 2122.17 627.751   3
   0  -1 -17 2006.56 625.708   4
   0   1 -15 19427.9 1583.78   3
   0  -1 -15 19264.4 1653.43   4
   0   1 -13 10742.8 1021.09   1
   0  -1 -13 9662.92 1056.16   4
   0   1 -13 11201.7 1129.32   3
   0   1 -11 5278.13 501.811   5
   0   1 -11 6517.27 745.615   1
   0  -1 -11 6027.50 766.535   4
   0  -1 -11 6234.07 625.245   3
   0   1 -11 6719.81 802.256   3
   0  -1  -9 16653.0 1123.44   4
   0   1  -9 16641.1 1041.28   2
   0  -1  -9 16430.7 889.564   3
   0   1  -7 9906.05 580.088   5
   0  -1  -7 11735.7 898.280   4
   0   1  -7 10368.1 787.232   2
   0   1  -5 33436.9 1253.72   2
   0   1  -3 66769.5 1635.80   2
   0   1  -1 38289.6 1141.76   1
   0  -1  -1 35064.0 1063.87   4
   0   1   1 38235.8 1048.71   1
   0  -1   1 31313.3 945.821   4
   0   1   3 54548.0 1163.26   1
   0   1   5 33427.2 813.405   1
   0   1  27 116.926 180.298  19
   0   2 -28 2987.67 331.439  24
   0  -2 -28 3194.35 346.411  24
   0  -2 -26 574.189 229.145  24
   0   2 -26 245.772 189.754  25
   0   2 -26 132.639 202.357  24
   0   2 -24 409.674 198.187  22
   0   2 -24 782.948 320.221  25
   0  -2 -24 356.268 254.035  24
   0   2 -22 1292.15 314.277  22
   0   2 -22 1102.39 310.340  25
   0  -2 -22 834.786 309.741  24
   0   2 -20 1319.96 308.912  22
   0   2 -20 1690.79 391.025   7
   0  -2 -20 1564.15 368.909  13
   0  -2 -20 1665.16 408.196  24
   0   2 -18 68387.1 1974.35  22
   0  -2 -18 69509.1 1935.42  20
   0  -2 -18 66839.2 3541.73   4
   0   2 -18 60456.3 1957.45   7
   0  -2 -18 67991.4 2070.26  13
   0  -2 -18 66921.6 2138.24  24
   0   2 -16 3804.56 889.003   3
   0  -2 -16 3501.13 800.586   4
   0  -2 -16 4225.65 506.868  13
   0  -2 -16 3711.22 532.302  24
   0   2 -14 26379.2 1976.34   1
   0  -2 -14 25081.7 1941.94   4
   0   2 -14 27652.3 1988.85   3
   0   2 -12 711.245 383.138   3
   0  -2 -12 794.528 385.922   4
   0   2 -12 539.275 313.918   1
   0   2 -10 13118.1 1236.89   1
   0  -2 -10 13684.0 1240.57   4
   0   2  -8 21101.3 1484.04   1
   0  -2  -8 21126.0 1428.01   4
   0  -2  -6 3448.62 561.036   4
   0   2  -6 3540.34 614.786   1
   0   2  -4 304933. 4844.83   1
   0  -2  -4 312210. 4708.55   4
   0   2  -2 52853.0 1919.68   1
   0  -2  -2 53640.6 1875.81   4
   0  -2   0 53.8881 209.638   4
   0   2   0 73.5553 250.591   1
   0  -2   2 54200.0 1793.47   4
   0   2   2 53240.4 1745.54   1
   0  -2   4 303890. 4355.33   4
   0   2   4 304903. 3943.79   1
   0   2   6 3868.79 458.366   1
   0   2  22 1048.23 314.896  19
   0   2  24 572.941 238.341  19
   0   2  26 295.447 171.854  19
   0  -3 -27 0.86384 78.6192  18
   0   3 -27-158.111 117.378  24
   0   3 -25 243.037 178.680  24
   0   3 -25 653.904 184.806  22
   0  -3 -25 143.379 166.838  24
   0   3 -25 244.367 160.170  25
   0   3 -23 616.189 234.615  22
   0  -3 -23 751.703 197.945  20
   0   3 -23 592.524 251.798  25
   0  -3 -23 425.634 240.378  24
   0   3 -21 1348.53 307.177  22
   0  -3 -21 1635.92 325.551  20
   0  -3 -21 1571.76 399.916  24
   0   3 -21 1409.85 349.310  25
   0   3 -19 769.213 299.234  22
   0  -3 -19 329.805 218.191  20
   0   3 -19 356.213 239.318   7
   0  -3 -19 275.072 262.050  24
   0  -3 -17 1257.84 351.519  20
   0   3 -17 1248.86 292.900   7
   0   3 -17 1108.73 307.363  26
   0  -3 -17 549.060 270.626  24
   0   3 -15 4945.07 903.866   3
   0  -3 -15 4733.51 540.243  20
   0   3 -15 4684.05 546.906  26
   0   3 -15 4851.90 538.542   7
   0   3 -15 6672.67 1162.63   1
   0  -3 -15 4589.47 985.999   4
   0  -3 -15 4326.73 598.671  24
   0   3 -13 1281.68 432.330   3
   0  -3 -13 1117.08 289.633  20
   0   3 -13 1512.73 345.080  26
   0  -3 -13 1590.25 471.944   4
   0  -3 -13 1482.48 392.641  24
   0   3 -13 1024.49 495.884   1
   0   3 -11 3402.97 749.414   3
   0  -3 -11 3890.88 814.784   4
   0   3 -11 3667.02 871.171   1
   0  -3  -9 1604.41 525.752   4
   0   3  -9 2475.10 658.848   1
   0   3  -7 5891.31 989.974   1
   0  -3  -7 5657.38 863.994   4
   0   3  -5 5100.85 838.366   1
   0  -3  -5 4535.16 734.211   4
   0   3  -3 6734.39 909.459   1
   0  -3  -3 6752.21 872.117   4
   0   3  -1 2674.16 557.409   1
   0  -3  -1 2951.02 565.695   4
   0   3   1 2988.91 589.965   1
   0  -3   1 2460.77 529.782   4
   0  -3   3 6223.20 867.782   4
   0   3   3 7128.44 836.981   1
   0   3   5 5630.64 727.905   1
   0   3  13 1548.51 374.263  19
   0   3  15 4607.13 544.376  19
   0   3  17 562.901 264.612  19
   0   3  19 775.889 288.408  19
   0   3  21 1269.22 326.026  19
   0   3  23 824.903 241.759  19
   0   4 -24 74.3721 109.919  24
   0  -4 -24 33.0648 69.8521  18
   0   4 -22 604.583 194.175  22
   0  -4 -22 421.630 170.715  20
   0   4 -22 445.428 191.944  25
   0   4 -20 447.946 193.529  22
   0  -4 -20 367.070 179.226  20
   0   4 -20 438.669 203.370  25
   0  -4 -20 201.106 200.994  24
   0  -4 -18 4638.70 497.777  20
   0   4 -18 4120.79 470.640  26
   0  -4 -18 3929.55 528.604  24
   0  -4 -16 16.8866 191.480  20
   0  -4 -16 338.916 218.357  24
   0   4 -16 149.066 201.732  26
   0  -4 -14 2601.03 420.205  20
   0   4 -14 1833.35 338.808   7
   0   4 -14 2919.42 486.543  26
   0  -4 -14 2331.53 432.803  24
   0  -4 -12 1796.50 368.329  20
   0   4 -12 1498.88 325.396   7
   0   4 -12 2232.34 438.647  26
   0  -4 -12 1696.14 443.194  24
   0  -4 -10 7573.71 680.306  20
   0  -4 -10 6345.10 1112.13   4
   0   4 -10 6570.43 642.566  17
   0   4 -10 8555.87 1366.33   1
   0   4 -10 6114.60 541.387   7
   0  -4 -10 7054.09 677.525  23
   0  -4 -10 7056.04 741.276  24
   0  -4  -8 2038.67 360.884  23
   0   4  -8 931.573 522.683   1
   0  -4  -8 1612.47 324.178  20
   0   4  -8 1292.08 293.220  17
   0  -4  -8 1418.33 642.563   4
   0   4  -8 1295.45 276.540   7
   0  -4  -6-25.2741 192.796  23
   0   4  -6 534.811 518.547   1
   0  -4  -6 300.398 192.984  20
   0   4  -6 39.8438 207.171   8
   0   4  -6 8.45548 164.758  17
   0  -4  -6-67.2397 430.950   4
   0  -4  -4 7168.89 1075.64   4
   0   4  -4 6925.61 1162.32   1
   0   4  -2 3400.80 714.266   1
   0  -4  -2 4035.92 810.124   4
   0  -4   0 20174.5 1697.75   4
   0   4   0 18766.8 1666.03   1
   0   4   2 4091.16 766.197   1
   0  -4   2 4785.94 892.544   4
   0   4   4 8946.24 1059.82   1
   0  -4   6 50.3843 215.781  23
   0   4   6 290.014 245.412   9
   0  -4   8 1270.88 308.781  23
   0   4   8 1780.60 346.711   9
   0   5 -19 206.835 116.435  22
   0  -5 -19 200.524 123.587  20
   0   5 -17 65.7317 143.079  22
   0  -5 -17 82.9327 132.206  20
   0   5 -17 233.766 163.288  26
   0  -5 -15 294.839 187.208  20
   0   5 -15 340.584 232.165  26
   0  -5 -13 644.035 241.475  20
   0   5 -13 489.100 261.566  26
   0  -5 -11 758.787 242.447  23
   0  -5 -11 950.122 301.062  20
   0   5 -11 899.009 302.776  26
   0  -5  -9-155.376 215.418  23
   0  -5  -9 185.181 184.986  20
   0   5  -9 471.887 251.999  26
   0  -5  -7 3443.44 479.856  23
   0  -5  -7 2724.76 427.547  20
   0   5  -7 2674.87 443.594  17
   0   5  -7 2698.08 377.905   7
   0  -5  -5 3483.83 463.349  20
   0   5  -5 3220.91 490.036  17
   0   5  -5 3310.78 442.400   7
   0  -5  -5 3698.67 519.902  23
   0  -5  -3 10641.4 825.095  23
   0  -5  -3 9805.25 712.339  20
   0   5  -3 10203.6 800.937  17
   0   5  -3 10751.3 729.538   7
   0  -5  -1 579.801 237.410  23
   0   5  -1 540.680 220.850  17
   0   5  -1 776.541 232.256   7
   0  -5   1 595.246 266.171  23
   0   5   1 516.030 212.759  17
   0   5   1 552.778 201.058   7
   0  -5   3 11379.3 841.462  23
   0   5   3 10767.7 822.120  17
   0   5   3 10100.8 735.344   7
   0  -5   5 4114.82 530.944  23
   0  -5   7 3207.95 466.853  23
   0   6 -14 278.600 104.785  22
   0   6 -14 255.816 104.523  26
   0   6 -12 1829.01 255.966  26
   0   6 -10 2614.22 313.235  26
   0  -6  -8 412.721 168.840  23
   0   6  -8 738.318 209.316  26
   0   6  -6 1466.80 294.436  26
   0  -6  -6 1416.93 255.315  23
   0  -6  -4 3321.79 385.728  23
   0   6  -4 3039.47 365.733  17
   0  -6  -2 266.363 194.372  23
   0   6  -2 200.717 144.984  17
   0   6  -2 48.3980 115.925   7
   0  -6   0 22256.5 976.671  23
   0   6   0 22311.1 953.447  17
   0   6   0 22486.3 785.847   7
   0  -6   2 329.521 182.381  23
   0   6   2 137.301 143.079  17
   0   6   2 163.882 141.776   7
   0   6   4 2985.97 359.260  17
   0   6   4 2667.00 308.426   7
   0   6   6 908.803 208.318  17
   0   6   6 922.949 192.571   7
   0   6   8 236.821 134.420  17
   0   6   8 169.113 118.394   7
   0   6  10 1452.01 231.240  17
   0   6  10 1251.37 204.020   7
   0   6  12 926.909 173.917  17
   0   6  12 726.234 149.899   7
   0   6  14 104.381 74.3852  17
   0   6  14 77.1251 70.2697   7
   1   0 -29-301.510 198.555  24
   1   0 -27-175.543 215.976  13
   1   0 -27 244.888 214.750  24
   1   0 -25 250.458 267.167  13
   1   0 -25-18.4127 206.565  25
   1   0 -25 6.01354 215.147  24
   1   0 -23 242.351 237.577  13
   1   0 -23-129.567 270.921  24
   1   0 -23 102.171 177.619  25
   1   0 -21 65.7401 205.680  13
   1   0 -21 172.654 229.795  25
   1   0 -21-49.8585 240.095  24
   1   0 -19 79.0654 210.431  24
   1   0 -19 144.836 168.430  25
   1   0 -19 179.514 305.696   3
   1   0 -19 840.070 591.281   4
   1   0 -19-80.6256 245.498  13
   1   0 -17-231.227 404.597   3
   1   0 -17 211.770 387.789   4
   1   0 -15 127.371 234.466   3
   1   0 -15-158.153 324.844   4
   1   0 -13 10.4264 219.933   3
   1   0 -11-442.898 293.210   3
   1   0 -11 61.5238 205.606   2
   1   0  -9-84.5745 196.885   2
   1   0  -7 39.3606 163.013   2
   1   0  -5 307.228 232.983   2
   1   0  -3-5.62198 126.163   2
   1   0  -1 15.4988 89.0942   2
   1  -1 -28 1034.39 272.143  24
   1   1 -28 1060.03 285.787  24
   1  -1 -26-82.2810 209.980  13
   1   1 -26 251.721 175.053  13
   1   1 -26 15.7879 171.813  25
   1  -1 -26 380.437 240.961  24
   1   1 -26 301.335 214.011  24
   1  -1 -24 3378.77 512.617  13
   1   1 -24 3478.51 490.630  13
   1  -1 -24 3587.92 557.060  24
   1   1 -24 3118.91 468.318  25
   1   1 -24 3630.29 551.895  24
   1   1 -22 3524.87 538.746  25
   1  -1 -22 3461.43 531.658  13
   1   1 -22 3482.17 492.091  13
   1  -1 -22 3242.71 531.107  24
   1  -1 -20 11122.9 1477.53   4
   1   1 -20 9162.97 839.991   7
   1  -1 -20 10582.3 845.532  13
   1   1 -20 9191.46 760.787  13
   1  -1 -20 10510.1 875.674  24
   1   1 -20 11999.9 1618.36   3
   1  -1 -18 13033.1 1569.38   4
   1   1 -18 11497.8 836.700   7
   1   1 -18 10947.5 1347.24   4
   1  -1 -18 10873.5 808.886  13
   1   1 -18 11961.3 821.616  13
   1   1 -18 13550.3 1475.13   3
   1  -1 -18 12181.3 882.533  24
   1   1 -16 11126.4 1325.61   3
   1  -1 -16 10072.0 1252.47   4
   1  -1 -14 22189.1 1644.70   4
   1   1 -14 22812.3 1502.78   2
   1  -1 -14 22974.0 1302.03   3
   1   1 -14 22560.3 1610.92   3
   1   1 -12 8358.36 851.192   2
   1  -1 -12 6807.77 867.368   4
   1  -1 -12 7552.15 659.391   3
   1   1 -10 3480.28 568.345   2
   1  -1 -10 3221.67 397.782   2
   1  -1 -10 3946.88 596.887   4
   1  -1 -10 4586.51 454.378   3
   1   1  -8 32744.8 1482.82   2
   1  -1  -8 32440.3 1452.08   4
   1  -1  -8 36015.4 1022.54   3
   1   1  -6 10859.0 782.327   2
   1  -1  -6 10229.3 736.627   4
   1  -1  -6 10750.4 431.720   3
   1   1  -4 194981. 2846.41   2
   1  -1  -4 205136. 2890.64   4
   1   1  -2 273316. 3075.22   2
   1  -1  -2 258492. 2848.27   4
   1   1   0 994655. 5643.94   2
   1  -1   0 989953. 4933.11   4
   1  -1   2 22849.1 659.708   4
   1   1   2 21696.6 746.965   2
   1   1   4 55582.0 993.980   1
   1  -2 -29 327.244 135.928  24
   1  -2 -27 399.181 220.827  24
   1   2 -27 451.480 214.135  25
   1   2 -27-100.714 190.683  24
   1   2 -25 537.297 256.377  24
   1   2 -25 877.577 278.034  25
   1  -2 -25 307.341 227.259  24
   1  -2 -23 19.9270 180.200  20
   1   2 -23-646.863 308.835  13
   1   2 -23 157.029 218.021  25
   1  -2 -23-269.736 301.575  24
   1   2 -21 105.889 176.926  22
   1  -2 -21 72.2618 263.086  20
   1   2 -21-41.2381 189.152  13
   1   2 -21 212.175 267.313   7
   1  -2 -21 60.5939 238.263  13
   1  -2 -21 41.1623 248.506  24
   1   2 -19 10902.8 774.490  22
   1  -2 -19 11292.7 820.248  20
   1   2 -19 9329.13 818.037   7
   1  -2 -19 9957.73 818.504  13
   1   2 -19 10651.0 754.351  13
   1  -2 -19 10036.7 872.759  24
   1   2 -17-382.774 499.268   3
   1   2 -17-159.037 217.142   7
   1  -2 -17 13.6049 450.376   4
   1  -2 -17-103.477 230.212  13
   1   2 -17 451.244 251.937  13
   1  -2 -17 218.575 250.599  24
   1   2 -15 17305.8 1681.33   1
   1  -2 -15 17643.4 1676.06   4
   1   2 -15 18294.0 1768.69   3
   1   2 -13 1284.20 479.029   1
   1  -2 -13 581.936 318.101   4
   1   2 -11 5455.35 825.646   2
   1  -2 -11 3363.30 700.594   4
   1   2  -9 4100.02 716.412   2
   1  -2  -9 3133.60 617.724   4
   1  -2  -7 14784.2 1137.22   4
   1   2  -7 15255.3 1262.86   2
   1  -2  -5 55738.7 2007.67   4
   1   2  -5 60463.9 2209.17   2
   1  -2  -3 25687.1 1277.98   4
   1   2  -3 29192.2 1441.14   2
   1  -2  -1 75325.9 2130.75   4
   1   2  -1 80033.8 2310.92   2
   1   2   1 18433.2 1061.70   1
   1  -2   1 17537.1 992.426   4
   1  -2   3 15553.8 944.164   4
   1   2   3 14835.7 926.122   1
   1   2   5 19266.8 948.884   1
   1   2  17 4306.40 527.154  19
   1   2  19 2276.22 394.365  19
   1   2  21 1811.25 388.017  19
   1   2  23-237.060 208.512  19
   1   3 -26 178.608 151.804  25
   1  -3 -26 315.447 174.964  24
   1   3 -26 210.195 151.522  24
   1   3 -24 1193.01 247.460  22
   1  -3 -24 1570.40 264.609  20
   1  -3 -24 698.487 252.006  24
   1   3 -24 420.945 229.991  25
   1   3 -22 3005.06 408.182  22
   1  -3 -22 2929.63 400.882  20
   1   3 -22 2621.09 459.240   7
   1  -3 -22 3186.82 498.842  24
   1   3 -20 9169.38 725.466  22
   1  -3 -20 8579.52 702.778  20
   1   3 -20 8529.08 766.002   7
   1  -3 -20 8702.44 816.450  24
   1  -3 -18 24456.8 1230.97  20
   1   3 -18 25408.6 1291.21   7
   1  -3 -18 24631.2 1382.20  24
   1  -3 -16 9446.51 779.642  20
   1   3 -16 8902.95 746.792   7
   1  -3 -16 9601.51 878.485  24
   1   3 -16 7123.62 1190.70   1
   1  -3 -14 5138.35 574.007  20
   1   3 -14 5110.53 556.156   7
   1  -3 -14 4777.83 869.578   4
   1   3 -14 5044.77 979.956   1
   1  -3 -14 5380.95 646.519  24
   1   3 -12 8638.33 1273.88   1
   1  -3 -12 8717.62 1192.83   4
   1   3 -10 14306.8 1540.11   1
   1  -3 -10 13505.4 1404.37   4
   1   3  -8 42458.8 2509.03   1
   1  -3  -8 41122.3 2293.04   4
   1  -3  -6 24949.3 1678.74   4
   1   3  -6 24809.9 1821.32   1
   1   3  -4 135023. 4005.83   1
   1  -3  -4 132042. 3699.88   4
   1   3  -2 31078.9 1818.84   1
   1  -3  -2 30020.1 1679.69   4
   1   3   0 18082.9 1377.17   1
   1  -3   0 18770.2 1304.64   4
   1  -3   2 133210. 3578.12   4
   1   3   2 138267. 3553.41   1
   1   3   4 164216. 3753.75   1
   1   3  14 95160.9 2360.82  19
   1   3  16 348.070 271.158  19
   1   3  18 15437.1 955.500  19
   1   3  20 9262.72 742.979  19
   1   3  22 2891.99 390.947  19
   1   4 -23 2310.74 264.378  22
   1  -4 -23 1685.42 226.948  20
   1   4 -23 1736.01 252.826  25
   1   4 -21 129.108 159.799  22
   1  -4 -21 566.230 203.075  20
   1   4 -21 125.268 158.178   7
   1   4 -21-53.1262 192.817  25
   1  -4 -21 171.502 178.947  24
   1  -4 -19 10581.5 716.270  20
   1   4 -19 9971.97 733.311   7
   1  -4 -19 11315.7 840.657  24
   1  -4 -17 2545.35 410.603  20
   1   4 -17 2568.68 381.747   7
   1  -4 -17 2733.20 485.155  24
   1  -4 -15 2349.35 411.340  20
   1   4 -15 2310.99 394.824   7
   1   4 -15 3412.49 492.758  26
   1  -4 -15 2208.70 476.436  24
   1  -4 -13 6165.58 617.365  20
   1   4 -13 6260.72 625.323   7
   1   4 -13 6999.31 717.164  26
   1  -4 -13 5674.23 698.658  24
   1  -4 -11 3335.32 487.513  20
   1   4 -11 3239.26 445.499   7
   1  -4 -11 3068.01 701.236   4
   1  -4 -11 3342.20 569.329  24
   1  -4  -9 10457.4 769.710  20
   1   4  -9 12156.5 1622.62   1
   1  -4  -9 9389.07 1340.94   4
   1  -4  -9 11936.5 929.890  24
   1   4  -9 9718.92 762.491  17
   1   4  -9 8789.35 682.511   7
   1  -4  -7 12564.6 803.738  20
   1  -4  -7 10405.8 1270.67   4
   1   4  -7 10391.9 1443.69   1
   1   4  -7 11479.7 808.972  17
   1   4  -7 10406.3 740.114   7
   1  -4  -5 6098.33 1000.16   4
   1   4  -5 6026.26 1094.37   1
   1   4  -5 6689.03 626.472  17
   1   4  -5 6371.02 589.821   7
   1  -4  -3 8962.83 1142.67   4
   1   4  -3 8288.12 1204.16   1
   1  -4  -1 35438.5 2218.70   4
   1   4  -1 31245.9 2156.61   1
   1   4   1 8129.01 1025.53   1
   1  -4   5 3193.94 452.856  23
   1  -4   7 3188.62 433.188  23
   1   5 -20-32.9248 102.614  22
   1  -5 -20-288.560 131.164  20
   1   5 -18 308.075 162.125  22
   1  -5 -18 103.822 116.500  20
   1  -5 -16 1418.78 271.221  20
   1   5 -16 996.714 241.814   7
   1   5 -16 1661.57 274.129  26
   1  -5 -14 1183.75 266.754  20
   1   5 -14 1400.52 270.197   7
   1   5 -14 2037.68 358.155  26
   1  -5 -12 1475.58 296.567  23
   1  -5 -12 1296.23 302.288  20
   1   5 -12 1529.76 321.048   7
   1   5 -12 2072.53 387.815  26
   1  -5 -10-190.593 221.751  23
   1  -5 -10 60.7734 182.685  20
   1   5 -10 372.965 239.972   7
   1  -5  -8 2326.85 393.108  23
   1  -5  -8 1919.96 357.707  20
   1   5  -8 1613.38 351.308  17
   1   5  -8 2106.12 332.376   7
   1  -5  -6 2143.33 406.143  23
   1  -5  -6 1921.78 327.878  20
   1   5  -6 2239.39 385.526  17
   1   5  -6 2427.13 360.572   7
   1  -5  -4 23029.3 1201.01  23
   1  -5  -4 23601.8 1044.22  20
   1   5  -4 22890.8 1162.01  17
   1   5  -4 22716.0 1070.34   7
   1  -5  -2 605.422 282.682  23
   1   5  -2 349.641 203.361  17
   1   5  -2 757.588 266.396   7
   1  -5   0 10098.6 786.576  23
   1   5   0 9574.67 754.137  17
   1   5   0 9172.23 681.491   7
   1  -5   2 18512.1 1057.34  23
   1   5   2 18581.9 1026.98  17
   1   5   2 17362.9 942.650   7
   1  -5   4 9864.54 764.241  23
   1   5   4 9474.82 755.077  17
   1   5   4 8810.58 710.243   7
   1  -5   6 1264.88 295.387  23
   1   5   6 1087.14 302.229  17
   1  -5   8 1073.21 287.910  23
   1   5  18 598.209 136.663  17
   1   6 -15 669.404 136.473  22
   1   6 -13 142.922 118.370  26
   1  -6 -11 113.268 111.265  23
   1   6 -11 321.186 171.069  26
   1  -6  -9 1098.08 218.471  23
   1   6  -9 1142.55 246.276  26
   1   6  -9 514.731 156.579   7
   1  -6  -7 2782.53 343.454  23
   1   6  -7 2151.89 265.253   7
   1  -6  -5 5634.46 495.896  23
   1   6  -5 4842.11 442.908  17
   1   6  -5 4361.68 379.805   7
   1  -6  -3 2931.00 367.357  23
   1   6  -3 2947.72 371.570  17
   1   6  -3 3324.83 358.690   7
   1  -6  -1 490.187 210.120  23
   1   6  -1 465.124 184.831  17
   1   6  -1 343.139 153.867   7
   1  -6   1 902.259 241.172  23
   1   6   1 701.664 191.622  17
   1   6   1 641.363 176.348   7
   1  -6   3 7301.77 545.802  23
   1   6   3 6681.70 509.385  17
   1   6   3 6697.29 477.198   7
   1   6   5 930.813 216.563  17
   1   6   5 1001.77 211.955   7
   1   6   7 1479.30 238.254  17
   1   6   7 1030.45 198.315   7
   1   6   9 370.429 129.769  17
   1   6   9 203.713 110.032   7
   1   6  11 303.566 105.014  17
   1   6  11 138.030 93.9127   7
   1   6  13 216.582 98.9961   7
   2   0 -30 1784.04 265.149  24
   2   0 -28 185.563 175.789  13
   2   0 -28 350.666 212.019  24
   2   0 -26 178.194 190.736  13
   2   0 -26 216.208 247.594  24
   2   0 -24 2415.01 439.108  13
   2   0 -24 2511.26 464.923  24
   2   0 -22 2569.91 448.253  13
   2   0 -22 2588.91 488.077  24
   2   0 -20 16702.7 1881.79   4
   2   0 -20 15324.1 1000.80  13
   2   0 -20 16247.2 1030.37  24
   2   0 -18 10179.2 849.629   7
   2   0 -18 12531.8 1464.15   4
   2   0 -18 11727.0 794.179  13
   2   0 -18 11379.9 812.376  24
   2   0 -16 24271.3 1866.33   4
   2   0 -16 30624.0 1794.23   3
   2   0 -14 23940.7 1437.37   3
   2   0 -12 7903.95 698.319   2
   2   0 -10 25120.4 1184.09   2
   2   0  -8 22890.6 1039.95   2
   2   0  -6 54918.6 1479.22   2
   2   0  -4 309505. 3188.16   2
   2   0  -2 692004. 4297.40   2
   2   0   0 413757. 3200.06   2
   2   0   2 64449.8 1225.16   2
   2   0   4 81094.8 1278.83   2
   2   0   6 26090.2 656.190   2
   2  -1 -29-304.549 159.499  24
   2   1 -29 141.208 168.523  24
   2   1 -27 85.3242 176.731  25
   2  -1 -27-58.3248 203.911  13
   2   1 -27 197.528 179.897  13
   2  -1 -27 141.013 201.020  24
   2   1 -27 216.895 217.226  24
   2  -1 -25-9.67467 199.579  13
   2   1 -25 196.210 212.411  13
   2   1 -25-58.3863 179.497  25
   2  -1 -25 158.460 220.424  24
   2   1 -25-130.404 225.568  24
   2  -1 -23 9460.61 822.443  13
   2   1 -23 11010.6 850.434  13
   2  -1 -23 10550.7 887.330  24
   2   1 -23 9669.09 841.754  24
   2   1 -21-52.1163 267.334   7
   2  -1 -21 141.105 203.122  13
   2   1 -21 131.526 198.954  13
   2  -1 -21-160.874 289.498   6
   2  -1 -21-75.9766 216.101  24
   2  -1 -19 9210.39 1361.32   4
   2   1 -19 8570.76 803.642   7
   2  -1 -19 9353.25 756.482  13
   2   1 -19 9860.37 760.686  13
   2  -1 -19 12211.2 851.634   6
   2   1 -19 10833.1 1446.76   3
   2  -1 -19 9898.39 821.258  24
   2  -1 -17 20714.9 1903.42   4
   2   1 -17 25626.3 1936.59   3
   2   1 -15 58722.7 2602.95   2
   2  -1 -15 54767.1 2723.96   4
   2   1 -13 862.818 430.582   2
   2  -1 -13 768.971 404.850   4
   2  -1 -11 11701.4 827.474   2
   2   1 -11 13056.1 1061.88   2
   2  -1 -11 12425.4 1054.56   4
   2  -1  -9 1973.17 236.634   3
   2  -1  -9 1971.63 335.158   2
   2  -1  -9 1873.39 402.905   4
   2   1  -9 1778.06 452.924   2
   2  -1  -7 9412.15 693.798   2
   2   1  -7 10125.8 861.617   2
   2  -1  -7 9993.32 786.814   4
   2  -1  -7 9465.25 381.922   3
   2   1  -5 697555. 6255.53   2
   2  -1  -5 730336. 5763.80   4
   2   1  -3 58786.0 1619.50   2
   2  -1  -3 54838.5 1428.10   4
   2   1  -1 309083. 3485.68   2
   2  -1  -1 299045. 2832.94   4
   2   1   1 109108. 1966.96   2
   2  -1   1 101733. 1206.70   4
   2   1   3 158248. 2249.33   2
   2   1   5 14294.1 617.020   2
   2   2 -28 366.044 143.876  25
   2  -2 -28 57.0305 150.266  24
   2   2 -28 199.496 143.449  24
   2   2 -26 284.765 153.819  13
   2   2 -26 495.661 215.715  25
   2  -2 -26 169.104 188.432  24
   2   2 -26 195.558 186.679  24
   2   2 -24 399.498 277.181  24
   2  -2 -24 648.994 229.015  20
   2  -2 -24 167.571 180.480  13
   2   2 -24 720.296 227.827  13
   2   2 -24 683.937 260.227  25
   2  -2 -24 663.230 279.345  24
   2  -2 -22 1217.04 307.084  20
   2  -2 -22 899.604 339.739  24
   2   2 -22 725.884 295.894   7
   2  -2 -22 778.967 271.086  13
   2   2 -22 1111.27 294.571  13
   2   2 -20 20181.5 1213.24   7
   2  -2 -20 18671.7 1090.14  13
   2   2 -20 19566.5 1089.23  13
   2  -2 -20 20195.1 1218.50  24
   2  -2 -18 7949.27 1315.87   4
   2   2 -18 10570.3 858.594   7
   2  -2 -18 8652.34 718.961  13
   2   2 -18 9263.82 730.151  13
   2  -2 -18 10675.3 838.034   6
   2  -2 -18 10828.7 879.705  24
   2   2 -18 12679.0 1625.93   3
   2   2 -16 2845.56 425.015   7
   2  -2 -16 3612.67 869.283   4
   2  -2 -16 3343.62 448.116  13
   2   2 -16 2822.18 441.127  13
   2  -2 -16 3683.59 486.962   6
   2  -2 -16 3832.63 552.066  24
   2  -2 -14 12836.8 1381.08   4
   2   2 -14 13984.0 1535.72   2
   2   2 -12 2282.92 622.127   2
   2  -2 -12 2820.77 610.570   4
   2  -2 -10 30693.1 1465.78   2
   2   2 -10 34890.9 2038.39   2
   2  -2 -10 34114.2 1895.38   4
   2   2  -8 97317.7 3135.99   2
   2  -2  -8 88230.1 2852.82   4
   2   2  -6 17776.0 1267.32   2
   2  -2  -6 16494.3 1162.13   4
   2   2  -4 57704.9 2135.67   2
   2  -2  -4 55366.3 1939.10   4
   2  -2  -2 3300.29 487.578   4
   2   2  -2 4250.28 635.728   2
   2  -2   0 13349.0 815.427   4
   2   2   0 14102.7 990.334   2
   2  -2   2 10095.4 664.080   4
   2   2   2 10103.4 900.764   2
   2   2   4 2240.67 439.343   2
   2   2   4 1914.81 417.647   1
   2   3 -27-41.3216 91.8728  25
   2  -3 -27 102.377 109.903  24
   2  -3 -25 352.443 155.535  20
   2   3 -25 228.411 164.306  25
   2  -3 -25 166.708 194.987  24
   2   3 -25-184.765 193.823  24
   2  -3 -23 3155.24 393.753  20
   2   3 -23 2800.38 434.139   7
   2  -3 -23 2554.99 425.765  24
   2   3 -21-159.060 164.770  22
   2  -3 -21 43.3262 180.039  20
   2   3 -21 105.411 217.739   7
   2   3 -21 163.280 178.681  13
   2  -3 -21 47.2493 205.645  24
   2  -3 -19 127.551 197.088  20
   2   3 -19 181.362 248.236   7
   2   3 -19 521.733 202.503  13
   2  -3 -19 125.562 247.762  24
   2  -3 -17 256.773 219.715  20
   2   3 -17-94.2841 220.826   7
   2   3 -17 246.820 190.509  13
   2  -3 -17-127.437 279.016  24
   2  -3 -15 1179.52 602.782   4
   2   3 -15 2255.78 385.609   7
   2   3 -15 3278.31 780.072   1
   2   3 -15 1837.48 319.983  13
   2  -3 -15 2459.70 488.449  24
   2   3 -13-428.513 598.687   1
   2  -3 -13 579.917 503.513   4
   2   3 -13 393.421 228.687   7
   2   3 -13 243.701 156.238  13
   2  -3 -13 149.107 249.564  24
   2   3 -11-890.405 667.355   1
   2  -3 -11 233.380 424.106   4
   2   3  -9 2576.44 727.902   2
   2   3  -9 1936.03 582.517   1
   2  -3  -9 2097.62 612.900   4
   2   3  -7 1148.80 497.124   2
   2  -3  -7 1818.02 484.302   4
   2   3  -5 1536.11 515.043   2
   2   3  -5 650.536 307.605   1
   2  -3  -5 1807.04 541.235   4
   2   3  -3 2383.90 620.472   2
   2   3  -3 1004.46 433.856   1
   2  -3  -3 1834.80 481.691   4
   2   3  -1 21822.8 1544.35   1
   2  -3  -1 23391.8 1445.98   4
   2   3   1 1980.95 456.162   1
   2   3   3 10972.4 1038.72   1
   2  -4 -24-2.35315 83.7130  20
   2   4 -24 57.9470 112.061  25
   2   4 -24-67.7015 101.601  24
   2   4 -22 265.946 123.857  22
   2  -4 -22 425.731 164.061  20
   2   4 -22 206.757 166.219   7
   2   4 -22 438.051 199.972  25
   2   4 -20 1165.80 249.481  22
   2  -4 -20 1406.05 283.049  20
   2   4 -20 1062.65 270.601   7
   2  -4 -20 1317.97 307.428  24
   2  -4 -18 1495.06 316.903  20
   2   4 -18 1090.07 303.278   7
   2  -4 -18 1737.09 373.823  24
   2  -4 -16 1684.77 358.918  20
   2   4 -16 1402.30 334.569   7
   2  -4 -16 2086.40 445.280  24
   2  -4 -14 679.170 253.316  20
   2   4 -14 923.332 313.149   7
   2   4 -14 1479.73 324.342  26
   2  -4 -14 947.433 364.251  24
   2  -4 -12 2916.46 423.332  20
   2   4 -12 4211.49 533.762   7
   2  -4 -12 3859.75 561.527  24
   2  -4 -10 3351.99 463.672  20
   2   4 -10 3429.94 491.936   7
   2  -4 -10 2958.90 653.650   4
   2  -4  -8 16168.2 933.479  20
   2   4  -8 16270.6 1834.99   1
   2  -4  -8 13612.9 1511.47   4
   2   4  -8 13449.0 906.532  17
   2   4  -8 16146.5 932.471   7
   2  -4  -6 3241.05 430.703  20
   2   4  -6 3343.04 445.964  17
   2   4  -6 3039.74 412.708   7
   2  -4  -6 2641.55 694.541   4
   2   4  -6 2702.71 743.475   1
   2   4  -4 5393.93 567.367  17
   2   4  -4 5428.69 571.034   7
   2   4  -4 4970.41 907.984   1
   2   4  -2 299.525 165.196  17
   2   4  -2 304.107 175.995   7
   2   4  -2 347.033 488.091   1
   2   4   0 635.231 337.895   1
   2   4   0 803.255 247.797  17
   2   4   0 1035.30 307.498   7
   2   4   2 5552.08 598.873  17
   2  -4   6 4437.33 531.700  23
   2   5 -19 562.631 156.414  22
   2  -5 -19 542.751 148.630  20
   2   5 -19 249.301 125.899   7
   2   5 -19 364.402 117.755  25
   2  -5 -17 113.856 161.741  20
   2   5 -17 102.441 123.997   7
   2  -5 -15 206.205 167.233  20
   2   5 -15-70.3494 144.115   7
   2  -5 -13 430.497 165.096  23
   2  -5 -13 412.662 180.617  20
   2   5 -13 417.616 186.679   7
   2   5 -13 537.761 259.657  26
   2  -5 -11 332.616 195.760  23
   2  -5 -11 347.485 205.180  20
   2   5 -11 335.562 194.736   7
   2  -5  -9 19.1846 192.664  23
   2  -5  -9 150.455 179.385  20
   2   5  -9 9.00814 186.777   7
   2  -5  -7 396.656 200.337  23
   2  -5  -7-44.7088 187.433  20
   2   5  -7 242.378 186.202  17
   2   5  -7 366.996 234.158   7
   2  -5  -5 521.831 243.656  23
   2   5  -5 1019.72 309.985  17
   2   5  -5 1081.30 305.224   7
   2  -5  -3 1828.75 371.585  23
   2   5  -3 2048.30 366.884  17
   2   5  -3 2252.57 370.509   7
   2  -5  -1 16269.3 998.862  23
   2   5  -1 16146.7 929.737  17
   2   5  -1 16114.7 937.279   7
   2  -5   1 2857.45 442.718  23
   2   5   1 3650.25 466.927  17
   2   5   1 3814.60 481.685   7
   2  -5   3 16693.8 983.189  23
   2   5   3 15754.9 924.273  17
   2   5   3 14272.4 909.266   7
   2  -5   5 1452.06 334.194  23
   2   5   5 943.647 283.925  17
   2   5   5 712.126 265.115   7
   2  -5   7 66.1186 163.609  23
   2   5   7 379.168 199.090  17
   2   5   9 349.781 206.961  17
   2   5  11 169.911 151.588  17
   2   5  13 5000.43 437.345  17
   2   5  19 219.063 97.0691   7
   2  -6 -12 206.882 100.164  23
   2   6 -12 99.0904 91.2255   7
   2   6 -12 291.574 126.290  26
   2  -6 -10 381.231 144.811  23
   2   6 -10 74.6970 106.624   7
   2   6 -10 596.713 182.730  26
   2  -6  -8 507.649 177.829  23
   2   6  -8 345.910 137.401   7
   2   6  -8 782.847 205.433  26
   2  -6  -6 631.885 183.313  23
   2   6  -6 270.862 122.429   7
   2  -6  -4 3164.43 373.248  23
   2   6  -4 2838.42 321.478   7
   2  -6  -2 930.155 225.797  23
   2   6  -2 1264.92 227.728  17
   2   6  -2 1142.80 217.434   7
   2  -6   0 778.062 210.773  23
   2   6   0 785.437 175.428  17
   2   6   0 920.556 216.337   7
   2  -6   2 1375.77 253.343  23
   2   6   2 1629.95 258.628  17
   2   6   2 1499.50 245.529   7
   2  -6   4 530.932 168.341  23
   2   6   4 407.036 143.323  17
   2   6   4 355.714 144.087   7
   2   6   6 1740.77 231.012  17
   2   6   6 1557.81 233.842   7
   2   6   8 104.646 96.6038  17
   2   6   8 173.192 122.062   7
   2   6  10 993.106 167.291   7
   2   6  12 109.201 85.8156   7
   3   0 -29 184.340 135.169  13
   3   0 -29 4.94627 151.367  24
   3   0 -27-75.4596 168.142  13
   3   0 -27 228.596 192.201  24
   3   0 -25-587.287 285.481  13
   3   0 -25 139.298 195.441  24
   3   0 -23 141.562 208.500  13
   3   0 -23 423.244 306.869  24
   3   0 -21 59.9049 207.942  13
   3   0 -21-199.138 256.755   6
   3   0 -21-182.497 281.346  24
   3   0 -19-143.219 380.659   4
   3   0 -19-48.5674 192.130  13
   3   0 -19-87.6431 199.137  24
   3   0 -17 513.404 432.067   4
   3   0 -17-287.712 213.480  13
   3   0 -15 428.478 283.985   3
   3   0 -15-65.3964 434.918   2
   3   0 -13 22.4759 297.394   2
   3   0 -11-461.416 338.793   2
   3   0  -9-316.420 282.842   2
   3   0  -7-76.3221 214.632   2
   3   0  -5-17.6498 206.352   2
   3   0  -3 77.5315 185.469   2
   3   0  -1-106.304 199.749   2
   3   0   1 109.987 164.982   2
   3   0   3-57.3570 129.112   2
   3   0   5 50.7493 113.352   2
   3   1 -28 1345.65 267.699  13
   3  -1 -28 892.968 240.344  24
   3   1 -28 1180.34 244.019  24
   3  -1 -26 325.171 197.312  13
   3   1 -26 86.7627 172.134  13
   3   1 -26 613.548 213.072  25
   3  -1 -26 51.1214 191.758  24
   3   1 -26 39.4875 188.040  24
   3  -1 -24 2202.91 393.693  13
   3   1 -24 2424.82 415.250  13
   3   1 -24 2398.38 375.641  25
   3  -1 -24 2391.78 436.314  24
   3   1 -24 2369.15 426.330  24
   3  -1 -22 671.960 285.888  13
   3   1 -22 688.149 280.100  13
   3  -1 -22 673.770 252.065   6
   3  -1 -22 54.6345 258.099  24
   3   1 -22 783.935 293.365  24
   3   1 -20 10425.8 969.669   7
   3  -1 -20 12678.4 870.110  13
   3   1 -20 12180.9 900.235  13
   3  -1 -20 13278.7 934.330   6
   3  -1 -20 14189.6 987.041  24
   3   1 -18 4306.01 831.883   3
   3   1 -18 2653.99 483.038   7
   3  -1 -18 4145.43 979.646   4
   3  -1 -18 2983.80 437.141  13
   3   1 -18 2839.05 447.700  13
   3  -1 -18 3486.07 466.174   6
   3  -1 -18 3558.04 502.975  24
   3   1 -16 7923.88 1049.71   2
   3  -1 -16 7539.53 1075.19   4
   3   1 -14 8511.68 1060.77   2
   3  -1 -14 5662.18 927.127   4
   3  -1 -12 10905.3 969.039   2
   3   1 -12 13693.3 1259.99   2
   3  -1 -12 10475.3 1124.75   4
   3  -1 -10 40918.0 1730.78   2
   3  -1 -10 43810.7 1957.35   4
   3  -1  -8 30992.4 1378.26   2
   3   1  -8 31751.1 1577.16   2
   3  -1  -8 29644.8 1493.85   4
   3  -1  -6 90512.8 2321.70   2
   3   1  -6 91706.7 2476.87   2
   3  -1  -6 93272.1 2320.02   4
   3   1  -4 81446.2 2203.59   2
   3  -1  -4 81310.6 1902.79   4
   3   1  -2 69541.1 1907.94   2
   3  -1  -2 67728.6 1520.95   4
   3   1   0 31036.2 1209.26   2
   3  -1   0 29404.5 777.307   4
   3   1   2 31269.0 1185.14   2
   3   1   4 36396.1 1257.27   2
   3   2 -27 1098.79 207.873  13
   3   2 -27 872.427 200.865  25
   3  -2 -27 1215.35 256.284  24
   3   2 -27 1146.32 244.062  24
   3  -2 -25-66.4377 168.846  20
   3   2 -25 194.383 158.371  13
   3   2 -25-188.104 221.410  25
   3  -2 -25 430.235 216.055  24
   3   2 -25 205.698 181.699  24
   3   2 -23 430.706 235.521  24
   3  -2 -23 391.097 201.339  20
   3   2 -23 438.118 273.167   7
   3  -2 -23 539.775 236.145  13
   3   2 -23 376.707 240.203  13
   3  -2 -23 811.753 310.468  24
   3   2 -21 6014.00 703.967   7
   3  -2 -21 5022.64 546.547  13
   3   2 -21 5471.73 612.275  13
   3  -2 -21 6584.81 710.819  24
   3   2 -19 9214.02 801.831   7
   3  -2 -19 7302.38 644.524  13
   3   2 -19 8863.40 755.387  13
   3  -2 -19 10508.7 856.437   6
   3  -2 -19 9533.00 819.780  24
   3   2 -17 5634.97 660.766   7
   3  -2 -17 6084.34 1174.27   4
   3  -2 -17 5351.00 548.775  13
   3   2 -17 7549.07 668.525  13
   3  -2 -17 6977.19 668.777   6
   3  -2 -17 7166.59 713.262  24
   3   2 -15 1014.64 513.679   2
   3   2 -15 1365.49 357.725   7
   3  -2 -15 722.792 375.600   4
   3   2 -15 777.576 254.958  13
   3  -2 -15 1395.57 315.598   6
   3  -2 -15 1389.68 370.985  24
   3   2 -13 1323.45 569.735   2
   3  -2 -13 998.206 495.014   4
   3   2 -11 134.751 381.891   2
   3  -2 -11 91.1940 227.596   2
   3  -2 -11 61.4128 297.292   4
   3  -2  -9 35972.3 1761.10   2
   3   2  -9 41753.3 2225.35   2
   3  -2  -9 41066.4 2052.25   4
   3   2  -7 7076.88 896.815   2
   3  -2  -7 5892.49 756.495   4
   3   2  -5 147208. 3718.13   2
   3  -2  -5 138082. 3217.03   4
   3   2  -3 25387.3 1478.36   2
   3  -2  -3 21955.3 1190.14   4
   3   2  -1 33852.6 1664.22   2
   3   2   1 14777.7 1054.64   2
   3   2   3 7247.83 752.274   2
   3  -3 -26-4.42400 94.5613  20
   3   3 -26 143.820 129.575  25
   3  -3 -24-99.3826 163.572  20
   3   3 -24-25.8475 129.811  13
   3  -3 -24 14.2257 171.191  24
   3   3 -24 333.917 179.578  24
   3  -3 -22 254.688 213.687  20
   3   3 -22 178.865 236.837   7
   3   3 -22 385.664 220.001  13
   3  -3 -22-413.503 264.332  24
   3  -3 -20 799.931 256.260  20
   3   3 -20 1105.54 337.114   7
   3   3 -20 572.291 206.092  13
   3  -3 -20 832.181 271.752  24
   3  -3 -18 601.115 265.114  20
   3   3 -18 665.448 284.883   7
   3   3 -18 861.191 285.479  13
   3  -3 -18 334.610 254.312  24
   3   3 -16 2522.95 425.722   7
   3   3 -16 2532.37 412.200  13
   3  -3 -16 3733.98 564.657  24
   3   3 -14 520.521 575.885   1
   3  -3 -14 153.932 629.523   4
   3   3 -14 99.7362 203.749   7
   3   3 -14 241.527 206.545  13
   3  -3 -14-298.945 347.768  24
   3   3 -12 2768.57 783.062   2
   3  -3 -12 1168.68 383.901   4
   3   3 -12 1382.62 335.411   7
   3   3 -12 1889.21 336.843  13
   3  -3 -12 2431.51 469.847  24
   3   3 -10 5588.39 1070.72   2
   3  -3 -10 4382.65 841.895   4
   3   3  -8 2167.59 675.217   2
   3  -3  -8 979.535 404.319   4
   3  -3  -6 6614.74 863.843   4
   3   3  -6 6377.51 992.640   2
   3   3  -4 2750.37 686.186   2
   3   3  -2 6916.35 961.139   2
   3   3   0-91.4554 381.249   2
   3   3   0 325.797 312.318   1
   3  -4 -23 3144.75 290.414  20
   3   4 -23 2821.22 294.797  25
   3  -4 -21 1744.01 271.329  20
   3   4 -21 1794.76 310.023   7
   3  -4 -19 2969.56 379.951  20
   3   4 -19 2807.95 413.485   7
   3  -4 -17 293.808 207.044  20
   3   4 -17 153.635 206.948   7
   3   4 -17 315.679 160.052  13
   3  -4 -15 2481.57 394.024  20
   3   4 -15 2765.85 465.293   7
   3   4 -15 2393.26 356.515  13
   3  -4 -13 2119.34 379.450  20
   3   4 -13 2772.74 450.088   7
   3   4 -13 2734.89 402.194  13
   3  -4 -11 4076.45 502.398  20
   3   4 -11 4837.72 555.476   7
   3   4 -11 4816.66 508.685  13
   3  -4  -9 17710.9 945.694  20
   3   4  -9 17372.1 1034.23   7
   3   4  -9 17119.4 941.953  13
   3  -4  -7 6538.68 594.991  20
   3   4  -7 4214.97 509.489  17
   3   4  -7 5651.95 603.737   7
   3   4  -7 3953.38 925.457   1
   3   4  -5 1002.31 276.516  17
   3   4  -5 1312.68 676.144   1
   3   4  -5 885.292 287.630   7
   3   4  -3 57748.0 3087.33   1
   3   4  -3 60276.0 1768.58  17
   3   4  -3 65559.8 1852.76   7
   3   4  -1 103375. 2227.62  17
   3   4  -1 100570. 2390.44   7
   3   4   1 13113.0 862.016   7
   3  -5 -20 183.724 90.0540  20
   3  -5 -18 643.540 158.559  20
   3   5 -18 362.360 160.912   7
   3  -5 -16 706.158 194.730  20
   3   5 -16 797.384 219.835   7
   3  -5 -14 2042.77 303.301  23
   3  -5 -14 1266.09 253.384  20
   3   5 -14 1775.52 313.358   7
   3  -5 -12 4294.82 458.542  23
   3  -5 -12 3670.08 406.949  20
   3   5 -12 4415.08 475.542   7
   3  -5 -10 2056.02 324.566  20
   3   5 -10 2168.25 357.611   7
   3  -5  -8 3025.76 374.507  20
   3   5  -8 2891.79 410.870   7
   3   5  -8 3040.87 352.430  13
   3   5  -6 4312.67 498.674   7
   3   5  -4 4613.38 511.450  17
   3   5  -4 5661.97 560.229   7
   3   5  -2 6021.92 549.464  17
   3   5  -2 5455.46 552.341   7
   3  -5   0 5748.02 603.945  23
   3   5   0 7156.51 600.653  17
   3   5   0 7134.21 608.291   7
   3  -5   2 6481.13 590.245  23
   3   5   2 7690.48 597.628  17
   3   5   2 7610.09 644.204   7
   3  -5   4 4345.78 495.361  23
   3   5   4 4031.52 436.547  17
   3   5   4 3924.49 504.393   7
   3   5   6 4055.53 488.944   7
   3   5   8 2803.62 400.909   7
   3   5  14 321.323 143.771   7
   3   5  16 208.231 104.083   7
   3  -6 -11 3.80307 90.2633  23
   3   6 -11 157.262 110.078   7
   3  -6  -9 1519.83 224.557  23
   3   6  -9 1131.59 194.525   7
   3  -6  -7 447.113 154.109  23
   3   6  -7 202.545 120.365   7
   3  -6  -5 4620.08 415.180  23
   3   6  -5 4208.66 363.678   7
   3  -6  -3 10.7166 131.280  23
   3   6  -3-55.1984 123.777   7
   3  -6  -1-20.2689 135.789  23
   3   6  -1-8.86985 116.056   7
   3  -6   1 68.0402 131.465  23
   3   6   1 22.0694 117.178   7
   3  -6   3 256.060 137.634  23
   3   6   3 755.433 184.748   7
   3   6   5 218.474 123.084   7
   3   6   7 321.236 134.992   7
   3   6   9 86.9529 81.7217   7
   3   6  11 126.423 73.9749   7
   4   0 -28 443.282 184.261  13
   4   0 -26 17.6141 182.649  13
   4   0 -26-574.347 241.101  24
   4   0 -24 14173.6 905.917  13
   4   0 -24 13373.3 824.247   6
   4   0 -24 14224.6 901.781  24
   4   0 -22 4393.29 562.350  13
   4   0 -22 4819.75 530.374   6
   4   0 -22 5362.96 586.311  24
   4   0 -20 21468.0 1124.00  13
   4   0 -20 21674.0 1161.25   6
   4   0 -18 422.956 267.227   6
   4   0 -18-97.5232 593.372   4
   4   0 -18 453.027 196.898  13
   4   0 -16 1334.46 316.490   7
   4   0 -16 1679.80 328.097  13
   4   0 -16 824.360 406.742   2
   4   0 -14 3803.67 733.428   2
   4   0 -12 2549.56 572.238   2
   4   0 -10 37640.0 1865.85   2
   4   0  -8 690.981 311.184   2
   4   0  -6 1567.19 347.563   2
   4   0  -4 2179.67 428.515   2
   4   0  -2 58.8427 218.568   2
   4   0   0 28835.3 1300.96   2
   4   0   2 70206.2 1974.61   2
   4   0   4 1336.65 318.640   2
   4  -1 -27 406.633 176.020  13
   4   1 -27 51.1093 170.957  13
   4  -1 -25 1179.30 270.405  13
   4   1 -25 889.974 257.013  13
   4  -1 -25 1067.95 272.865  24
   4   1 -25 439.018 210.595  24
   4  -1 -23 600.323 234.995  13
   4   1 -23 574.489 256.300  13
   4  -1 -23 581.877 241.192   6
   4  -1 -23 413.460 204.561  24
   4   1 -23 472.991 224.243  24
   4   1 -21 5101.93 635.505   7
   4  -1 -21 5941.06 601.072  13
   4   1 -21 5965.32 620.557  13
   4  -1 -21 6085.65 636.993   6
   4   1 -21 6099.65 601.342   6
   4  -1 -21 6891.81 682.956  24
   4   1 -19 683.642 300.783   7
   4  -1 -19 946.323 294.993  13
   4   1 -19 1026.39 269.887  13
   4  -1 -19 840.201 276.472   6
   4  -1 -17 10523.2 1401.02   4
   4   1 -17 10012.5 844.355   7
   4  -1 -17 10629.2 727.088  13
   4   1 -17 12129.6 820.273  13
   4  -1 -17 11496.6 818.075   6
   4  -1 -15 1193.28 467.757   4
   4   1 -15 2363.82 380.114  13
   4  -1 -15 2698.76 408.212   6
   4   1 -15 2255.51 638.861   2
   4  -1 -13 5738.46 841.533   2
   4   1 -13 6247.11 1001.08   2
   4  -1 -13 5034.03 856.464   4
   4  -1 -11 885.400 384.995   2
   4  -1 -11 698.643 324.005   4
   4   1 -11 1205.31 442.258   2
   4   1  -9 4572.46 731.698   2
   4  -1  -9 4129.57 653.541   4
   4  -1  -9 4184.11 616.527   2
   4  -1  -7 93043.3 2672.66   2
   4  -1  -7 99970.1 2734.78   4
   4  -1  -5 118380. 2947.74   2
   4   1  -5 126262. 3160.17   2
   4  -1  -5 124046. 2746.29   4
   4  -1  -3 11114.4 921.290   2
   4   1  -3 10437.4 907.702   2
   4  -1  -3 11351.8 733.259   4
   4   1  -1 4858.36 601.708   2
   4   1   1 98951.5 2485.31   2
   4   1   3 20474.4 1079.53   2
   4  -2 -26 316.622 146.054  20
   4   2 -26 62.9479 139.787  13
   4   2 -26 445.036 165.574  25
   4  -2 -26 366.207 148.869  24
   4  -2 -24 445.392 203.789  20
   4  -2 -24 237.673 165.155  13
   4   2 -24 440.688 203.232  13
   4  -2 -24 21.5643 172.896  24
   4   2 -22-50.1300 206.785   7
   4  -2 -22 143.743 161.824  13
   4   2 -22 84.9296 171.266  13
   4  -2 -22 462.400 246.186  24
   4   2 -20 361.209 241.419   7
   4  -2 -20 485.109 255.052  13
   4   2 -20 237.745 233.993  13
   4  -2 -20 591.700 252.404   6
   4  -2 -20-293.184 303.611  24
   4   2 -18 73.8910 230.119   7
   4  -2 -18-284.911 229.305  13
   4   2 -18-42.6633 190.474  13
   4  -2 -18-268.204 269.758   6
   4  -2 -18-13.5351 247.330  24
   4   2 -16 679.089 617.220   2
   4   2 -16 602.213 236.977   7
   4  -2 -16 611.279 574.511   4
   4   2 -16 1304.06 335.137  13
   4  -2 -16 513.507 232.915   6
   4   2 -14 10852.0 1392.24   2
   4  -2 -14 7144.67 1169.96   4
   4   2 -14 7994.02 707.346   7
   4   2 -14 9226.96 712.649  13
   4  -2 -14 9895.35 731.669   6
   4   2 -12 5433.46 944.223   2
   4  -2 -12 5667.67 858.551   2
   4  -2 -12 4587.48 883.990   4
   4  -2 -10 7401.35 889.702   2
   4   2 -10 7146.14 1023.68   2
   4  -2 -10 6313.99 898.280   4
   4  -2  -8 8390.60 962.000   2
   4   2  -8 6664.21 934.560   2
   4  -2  -8 7423.24 901.563   4
   4   2  -6 70848.5 2870.01   2
   4  -2  -6 69609.1 2459.72   4
   4   2  -4 27764.1 1731.13   2
   4   2  -2 76819.8 2743.11   2
   4   2   0 30093.1 1685.25   2
   4   2   2 45613.7 2002.67   2
   4  -3 -25 1632.56 217.250  20
   4   3 -25 1917.95 212.505  13
   4   3 -25 1280.40 213.416  25
   4  -3 -23 666.695 205.230  20
   4   3 -23 611.912 234.842   7
   4   3 -23 908.207 216.852  13
   4  -3 -23 684.707 203.625  24
   4  -3 -21 203.389 183.191  20
   4   3 -21 100.607 206.437   7
   4   3 -21 245.673 174.877  13
   4  -3 -21-306.250 277.564  24
   4   3 -19 413.595 270.199   7
   4   3 -19 318.475 223.296  13
   4  -3 -19 321.303 209.915  24
   4   3 -17 146.484 232.177   7
   4   3 -17-246.168 228.932  13
   4  -3 -17 373.939 245.532  24
   4   3 -15-104.458 244.766   7
   4   3 -15 94.5197 198.514  13
   4  -3 -15 190.992 283.532  24
   4   3 -13 4.88770 227.943   7
   4  -3 -13 292.883 230.468   6
   4   3 -13 301.847 233.437  13
   4   3 -11 760.661 634.976   2
   4  -3 -11 821.126 492.974   2
   4   3 -11 58.5837 213.027   7
   4  -3 -11-416.435 248.901   6
   4   3 -11-72.9927 211.098  13
   4   3  -9 328.152 398.571   2
   4  -3  -9 538.940 469.515   2
   4   3  -9 17.7234 169.942   7
   4  -3  -9-309.322 226.544   6
   4   3  -7 1465.40 592.936   2
   4   3  -7 2273.37 354.837   7
   4   3  -5 2269.96 624.573   2
   4   3  -3 20860.0 1719.04   2
   4   3  -1 9761.67 1183.15   2
   4   3   1 5125.61 879.181   2
   4  -4 -22-77.2260 117.134  20
   4   4 -22 103.100 125.555   7
   4  -4 -20 262.756 132.633  20
   4   4 -20 63.1032 160.177   7
   4   4 -20 137.507 119.346  13
   4  -4 -18 151.762 163.469  20
   4   4 -18-92.8089 209.624   7
   4   4 -18-79.8636 156.972  13
   4  -4 -16 71.4465 168.349  20
   4   4 -16 258.829 195.045   7
   4   4 -16 456.340 196.960  13
   4  -4 -14 5576.36 550.736  20
   4   4 -14 6287.90 641.396   7
   4   4 -14 6632.08 559.533  13
   4  -4 -12 2627.99 391.547  20
   4   4 -12 3092.44 475.284   7
   4   4 -12 3442.00 444.173  13
   4  -4 -10 453.558 191.828  20
   4   4 -10 805.296 273.191   7
   4   4 -10 690.758 233.685  13
   4   4  -8 738.256 295.425   7
   4   4  -6 3507.49 460.787   7
   4   4  -4 4077.84 518.126   7
   4   4  -2 12081.5 831.280   7
   4   4   0 3461.41 473.090   7
   4   4   2 1117.10 317.356   7
   4   4   4 1102.61 331.473   7
   4  -5 -17 129.107 100.441  20
   4   5 -17-158.039 143.854   7
   4  -5 -15 45.5727 113.375  23
   4  -5 -15-154.518 137.361  20
   4   5 -15-33.0272 142.803   7
   4  -5 -13 375.926 163.395  23
   4  -5 -13-15.2308 125.036  20
   4   5 -13 369.143 169.664   7
   4   5 -13 264.508 123.030  13
   4  -5 -11-174.149 161.015  20
   4   5 -11-14.9181 155.610   7
   4   5 -11 22.3103 118.564  13
   4   5  -9 196.130 187.067   7
   4   5  -9 84.8499 140.989  13
   4   5  -7 249.117 198.965   7
   4   5  -7-10.5377 154.709  13
   4   5  -5 106.084 169.377   7
   4   5  -3 9566.73 682.273   7
   4   5  -1 4049.91 458.918   7
   4  -5   1 1482.31 321.179  23
   4   5   1 1661.82 301.230   7
   4  -5   3-32.6991 162.493  23
   4   5   3 230.523 185.184   7
   4   5   5 386.762 189.713   7
   4   5   7 1425.93 276.951   7
   4   5   9 5255.70 465.280   7
   4   5  11 1639.28 240.063   7
   4   5  13 1241.73 190.255   7
   4  -6 -10 147.412 83.4949  23
   4   6 -10 65.5279 77.1207   7
   4  -6  -8 259.280 110.168  23
   4   6  -8 236.762 119.181   7
   4  -6  -6 207.572 117.949  23
   4   6  -6 349.237 127.893   7
   4  -6  -4-137.209 135.050  23
   4   6  -4 72.0956 119.064   7
   4  -6  -2 158.256 127.682  23
   4   6  -2 500.132 147.771   7
   4  -6   0 633.294 163.134  23
   4   6   0 754.467 170.049   7
   4   6   0 231.691 81.6598  13
   4  -6   2 364.054 130.339  23
   4   6   2 1120.52 188.871   7
   4   6   4 986.297 170.246   7
   4   6   6 516.485 113.245   7
   4   6   8 5.64858 66.2602   7
   5   0 -27-10.5624 123.518  13
   5   0 -25-230.045 183.828  13
   5   0 -25-128.745 178.328   6
   5   0 -23 50.4998 191.168  13
   5   0 -23 24.3061 182.843   6
   5   0 -21-43.2579 196.448  13
   5   0 -21 153.104 242.640   6
   5   0 -19-132.499 211.061   6
   5   0 -19-37.0339 184.172  13
   5   0 -17 214.555 172.487  13
   5   0 -15 55.9890 186.644  13
   5   0 -15-390.716 618.615   2
   5   0 -13 477.783 339.804   2
   5   0 -11-355.911 347.553   2
   5   0  -9-189.865 291.854   2
   5   0  -7-380.448 384.748   2
   5   0  -5 342.628 295.423   2
   5   0  -3 233.852 285.820   2
   5   0  -1 189.179 253.803   2
   5   0   1 24.3953 205.652   2
   5   0   3-43.6357 269.276   2
   5   1 -28 180.316 110.268  13
   5  -1 -26 1084.80 221.711  13
   5   1 -26 1561.08 285.055  13
   5  -1 -24 4241.56 442.764  13
   5   1 -24 4805.29 500.081  13
   5  -1 -24 5160.89 516.854   6
   5   1 -24 5246.64 467.993   6
   5  -1 -22 3896.39 448.782  13
   5   1 -22 4311.48 511.328  13
   5  -1 -22 4506.95 538.823   6
   5   1 -22 4575.18 501.073   6
   5   1 -20 2164.39 402.238   7
   5  -1 -20 2010.74 352.635  13
   5   1 -20 2190.58 388.265  13
   5  -1 -20 2463.56 420.198   6
   5   1 -18 965.215 323.297   7
   5  -1 -18 441.819 223.545  13
   5   1 -18 826.516 280.559  13
   5  -1 -18 690.281 271.362   6
   5  -1 -16 3123.31 450.159   6
   5   1 -16 2376.09 438.137   7
   5  -1 -16 1179.42 517.283   4
   5  -1 -16 2306.67 352.709  13
   5   1 -16 3007.07 422.698  13
   5   1 -16 2656.85 552.719   2
   5   1 -14 9369.98 1304.52   2
   5   1 -14 8628.18 704.646   7
   5  -1 -14 6684.82 1151.30   4
   5   1 -14 10437.1 732.272  13
   5  -1 -14 8071.58 1047.22   2
   5  -1 -14 8105.44 670.951   6
   5  -1 -12 310.175 352.250   2
   5  -1 -12 661.708 424.948   4
   5   1 -12 532.096 401.567   2
   5  -1 -10 3738.60 728.443   2
   5  -1 -10 3358.46 672.498   4
   5   1 -10 3819.85 729.652   2
   5  -1  -8 509.942 330.505   2
   5  -1  -8 422.965 257.150   4
   5   1  -8 1274.90 430.265   2
   5  -1  -6 2523.80 588.888   2
   5   1  -6 2856.59 588.788   2
   5  -1  -4 9433.89 972.675   2
   5   1  -4 11663.3 1089.48   2
   5  -1  -2 3087.90 583.311   2
   5   1  -2 4054.85 634.640   2
   5  -1   0 54482.8 2203.42   2
   5   1   0 53777.0 2157.34   2
   5  -1   2 28583.1 1603.23   2
   5   1   2 31961.5 1620.19   2
   5  -1   4 2978.94 554.322   2
   5  -2 -25 119.327 136.009  20
   5   2 -25 134.147 128.910  13
   5  -2 -23 713.133 187.094  13
   5   2 -23 810.852 227.677  13
   5   2 -21 2951.96 451.129   7
   5  -2 -21 2420.59 341.863  13
   5   2 -21 2731.20 405.429  13
   5  -2 -21 2772.83 416.168   6
   5   2 -19 483.640 279.227   7
   5   2 -19 793.496 275.040  13
   5  -2 -19 476.583 273.832   6
   5   2 -17 53.2420 204.035   7
   5   2 -17 206.470 213.696  13
   5  -2 -17-329.898 240.440   6
   5   2 -15 1063.18 305.499   7
   5   2 -15 1142.15 288.030  13
   5  -2 -15 851.393 272.025   6
   5   2 -13 99.7208 419.151   2
   5   2 -13 142.466 194.881   7
   5  -2 -13-222.949 479.508   4
   5   2 -13-28.3875 182.231  13
   5  -2 -13 193.170 187.555   6
   5   2 -11 7942.94 1258.49   2
   5   2 -11 6916.86 615.698   7
   5  -2 -11 5808.46 898.759   2
   5   2 -11 8833.86 686.150  13
   5  -2 -11 6712.45 590.423   6
   5  -2  -9 5651.73 895.329   2
   5   2  -9 6360.81 1065.35   2
   5  -2  -7 11789.5 1230.78   2
   5   2  -7 12523.7 1357.87   2
   5  -2  -5 762.583 351.297   2
   5   2  -5 1167.97 515.801   2
   5  -2  -3 2219.04 566.568   2
   5   2  -3 2278.50 575.129   2
   5   2  -1 701.200 357.228   2
   5   2   1-534.572 429.229   2
   5  -3 -24 975.252 177.679  20
   5   3 -24 880.707 171.482  13
   5  -3 -22 637.686 199.635  20
   5   3 -22 499.954 206.633   7
   5   3 -22 645.979 187.882  13
   5  -3 -20 932.721 256.718  20
   5   3 -20 948.925 296.653   7
   5   3 -20 1321.38 287.379  13
   5   3 -18 7357.64 692.225   7
   5   3 -18 7760.47 646.345  13
   5   3 -16 2293.88 426.466   7
   5   3 -16 2584.77 397.430  13
   5   3 -14 2206.65 417.363   7
   5  -3 -14 2226.70 398.320   6
   5   3 -14 2307.26 394.005  13
   5   3 -12 2168.56 409.236   7
   5  -3 -12 1712.30 337.678   6
   5   3 -12 2292.99 393.438  13
   5   3 -10 11288.2 808.104   7
   5   3 -10 10037.0 799.536  13
   5  -3 -10 8918.21 693.287   6
   5   3  -8 8327.29 1276.12   2
   5  -3  -8 10100.8 1235.83   2
   5   3  -8 10382.8 726.483   7
   5  -3  -6 34997.6 2298.86   2
   5   3  -6 39973.6 2665.08   2
   5   3  -6 40137.5 1391.37   7
   5   3  -4 29001.5 2167.30   2
   5   3  -4 32087.4 1224.98   7
   5   3  -2 18480.5 1657.28   2
   5   3  -2 23419.7 1021.34   7
   5   3   0 7833.30 652.010   7
   5   3   2 11735.9 799.947   7
   5  -4 -21 356.367 128.936  20
   5   4 -21 268.194 147.137   7
   5  -4 -19 227.641 146.563  20
   5   4 -19 485.302 194.267   7
   5   4 -19 200.389 136.344  13
   5  -4 -17 116.164 128.904  20
   5   4 -17 54.2856 154.492   7
   5   4 -17 414.689 176.576  13
   5  -4 -15 226.998 176.694  20
   5   4 -15 255.515 201.287   7
   5   4 -15 339.256 187.402  13
   5  -4 -13 283.649 161.198  20
   5   4 -13 753.226 280.669   7
   5   4 -13 972.001 264.186  13
   5  -4 -11 595.225 221.569  20
   5   4 -11 1225.43 330.954   7
   5   4 -11 1456.11 318.394  13
   5   4  -9 1382.74 324.408   7
   5   4  -9 1751.50 341.118  13
   5   4  -7 1011.72 291.246   7
   5   4  -5 4831.89 508.771   7
   5   4  -3 45276.5 1497.21   7
   5   4  -1 10840.9 779.241   7
   5   4   1 1045.84 281.696   7
   5   4   3 5782.26 584.756   7
   5   4   5 2130.92 351.495   7
   5   4   7 16513.2 891.621   7
   5   4   9 10008.8 672.616   7
   5   4  11 1640.98 264.669   7
   5   5 -16 309.126 120.682   7
   5  -5 -14 2917.99 309.754  23
   5   5 -14 3278.45 256.243  13
   5   5 -12 771.572 190.375   7
   5   5 -12 794.013 170.988  13
   5   5 -10 290.487 174.136   7
   5   5 -10 178.536 115.858  13
   5   5  -8 1644.11 278.050   7
   5   5  -8 2083.99 286.004  13
   5   5  -6 2908.58 365.720   7
   5   5  -6 3572.72 378.579  13
   5   5  -4 1149.88 250.180   7
   5   5  -2 971.066 228.291   7
   5  -5   0 2802.21 373.961  23
   5   5   0 4123.51 414.653   7
   5  -5   2 1538.61 297.108  23
   5   5   2 1830.73 303.766   7
   5   5   4 1082.60 219.372   7
   5   5   6 1079.85 209.007   7
   5   5   8 3008.09 287.927   7
   5   5  10 666.399 139.119   7
   5  -6  -7 647.512 118.090  23
   5  -6  -5 249.421 102.735  23
   5   6  -5 153.428 89.9035   7
   5  -6  -3-144.569 97.9879  23
   5   6  -3 90.1707 91.0953   7
   5   6  -1 209.052 83.2498   7
   5   6   1 263.355 86.2968   7
   6   0 -26 4161.35 336.352  13
   6   0 -24 0.29518 137.041  13
   6   0 -24 277.537 169.405   6
   6   0 -22 19683.7 937.305  13
   6   0 -22 19519.2 1034.40   6
   6   0 -20 4095.37 473.615  13
   6   0 -20 4684.97 548.517   6
   6   0 -18 4339.10 496.843  13
   6   0 -18 4466.58 552.940   6
   6   0 -16 2788.60 380.944  13
   6   0 -14 2409.90 360.835  13
   6   0 -12 34753.9 2406.60   2
   6   0 -10 47115.8 2701.60   2
   6   0  -8 9996.56 1211.68   2
   6   0  -6 16560.1 1488.97   2
   6   0  -4 54363.5 2548.89   2
   6   0  -2 22754.7 1641.49   2
   6   0   0 44043.8 2176.05   2
   6   0   2 11076.6 1123.42   2
   6  -1 -25 770.922 162.618  13
   6   1 -25 666.913 193.645  13
   6   1 -25 1247.39 217.834   6
   6  -1 -23-67.0954 144.825  13
   6   1 -23 8.33156 141.496  13
   6  -1 -23-156.129 193.424   6
   6   1 -23-73.0401 165.520   6
   6   1 -21 469.316 244.809   6
   6  -1 -21 553.313 198.548  13
   6   1 -21 755.319 253.877  13
   6  -1 -21 584.241 240.785   6
   6  -1 -19 442.058 189.937  13
   6   1 -19 499.391 245.986  13
   6  -1 -19 420.857 228.924   6
   6   1 -17 23.7413 188.776   7
   6   1 -17 283.411 182.272  13
   6  -1 -17 50.5509 209.329   6
   6  -1 -15 254.953 212.087   6
   6   1 -15 520.277 232.019  13
   6  -1 -13 466.032 224.472   6
   6   1 -13 614.259 235.218  13
   6  -1 -11 545.761 527.007   2
   6   1 -11 1259.53 274.066  13
   6   1 -11 1753.21 725.019   2
   6  -1  -9 1389.73 496.006   2
   6   1  -9 1332.68 650.839   2
   6   1  -9 1686.57 310.723  13
   6  -1  -7 2041.46 609.477   2
   6   1  -7 2128.80 598.584   2
   6  -1  -5 2946.78 625.576   2
   6   1  -5 2970.20 632.780   2
   6  -1  -3 3188.76 635.655   2
   6   1  -3 3198.08 638.538   2
   6  -1  -1 4246.29 750.820   2
   6   1  -1 4271.16 742.808   2
   6  -1   1 4373.58 757.747   2
   6   1   1 5612.30 837.454   2
   6  -1   3 2690.69 586.263   2
   6  -2 -24 42.9623 130.127  20
   6   2 -24-97.1326 145.234  13
   6   2 -22-56.1828 168.661  13
   6   2 -22 367.257 195.535   6
   6   2 -20 569.304 228.557   7
   6   2 -20 491.303 201.190  13
   6  -2 -20 721.832 258.376   6
   6   2 -18 3657.26 503.467   7
   6   2 -18 4580.01 517.771  13
   6  -2 -18 5104.37 560.701   6
   6   2 -16 703.704 268.053   7
   6   2 -16 285.832 185.296  13
   6  -2 -16 446.914 265.122   6
   6   2 -14 556.263 248.373   7
   6   2 -14 563.317 225.864  13
   6  -2 -14 583.345 263.407   6
   6   2 -12 848.713 272.505   7
   6   2 -12 750.449 256.543  13
   6  -2 -12 718.668 255.589   6
   6   2 -10 5807.29 567.987  13
   6  -2 -10 4004.23 478.076   6
   6  -2  -8 27330.4 2098.78   2
   6   2  -8 28478.0 2286.86   2
   6  -2  -6 12207.4 1354.88   2
   6   2  -6 14481.1 1567.90   2
   6  -2  -4 20190.8 1674.67   2
   6   2  -4 18060.8 1673.50   2
   6  -2  -2 2983.89 610.296   2
   6   2  -2 2971.76 735.768   2
   6  -2   0 5442.68 876.305   2
   6  -2   2 2339.99 690.171   2
   6  -2   4 2598.02 611.855   2
   6  -3 -23 83.0896 99.7624  20
   6   3 -23 323.717 113.024  13
   6  -3 -21 422.293 166.499  20
   6   3 -21 359.609 160.443   7
   6   3 -21 572.626 164.489  13
   6  -3 -19-126.524 150.775  20
   6   3 -19 389.409 179.337   7
   6   3 -19 284.001 176.712  13
   6   3 -17 59.3904 165.738   7
   6   3 -17 130.229 153.232  13
   6   3 -15-31.1372 171.671   7
   6   3 -15-100.587 185.022  13
   6   3 -13 244.454 173.040   7
   6   3 -13 83.9992 186.094  13
   6   3 -11 3831.55 487.869   7
   6   3 -11 3409.12 485.108  13
   6   3  -9 314.983 189.715   7
   6   3  -9 109.189 190.842  13
   6   3  -7 622.313 244.834   7
   6   3  -5 2058.97 327.469   7
   6  -4 -18 599.614 147.815  20
   6   4 -18 461.925 160.486   7
   6   4 -18 512.267 148.602  13
   6  -4 -16 194.606 128.451  20
   6   4 -16-146.802 160.156   7
   6   4 -16-36.3542 134.957  13
   6  -4 -14 254.784 138.971  20
   6   4 -14 408.375 182.509   7
   6   4 -14 100.520 139.253  13
   6   4 -12 63.0766 146.044   7
   6   4 -12 185.848 166.024  13
   6   4 -10 129.605 162.474   7
   6   4 -10 509.010 215.478  13
   6   4  -8 2785.24 377.721   7
   6   4  -8 3088.98 415.741  13
   6   4  -6 735.911 207.324   7
   6   4  -4 1643.67 283.479   7
   6   4  -2-108.197 157.862   7
   6   4   0 559.052 173.209   7
   6   4   2 139.027 145.307   7
   6  -5 -13 519.962 132.808  23
   6   5 -13 333.178 112.968   7
   6   5 -13 659.528 117.224  13
   6   5 -11 709.521 157.906   7
   6   5 -11 1119.08 172.283  13
   6   5  -9 140.560 122.813   7
   6   5  -9-47.4031 113.710  13
   6   5  -7-10.7392 120.644   7
   6   5  -7 19.5447 126.634  13
   6   5  -5 253.073 161.987   7
   6   5  -5 24.0417 109.135  13
   6   5  -3 419.108 142.725   7
   6  -5  -1 91.9168 148.028  23
   6   5  -1 52.6889 109.665   7
   6   5   1 324.514 118.919   7
   6   5   3 711.423 141.607   7
   7   0 -25 38.3688 121.079   6
   7   0 -23 115.779 107.118  13
   7   0 -23-67.0646 137.056   6
   7   0 -21-138.936 132.650  13
   7   0 -21 30.2645 164.972   6
   7   0 -19-286.480 184.491  13
   7   0 -19 115.572 191.234   6
   7   0 -17-0.90729 182.755   6
   7   0 -17-9.58040 164.441  13
   7   0  -7-839.521 727.596   2
   7   0  -5-355.280 388.418   2
   7   0  -3-560.997 634.638   2
   7   0  -1-612.845 481.923   2
   7   1 -24-81.5350 127.917  13
   7   1 -24 213.771 112.120   6
   7   1 -22 933.352 206.891  13
   7  -1 -22 821.510 206.044   6
   7   1 -22 1002.51 241.846   6
   7   1 -20 872.804 256.964   6
   7   1 -20 839.906 233.349  13
   7  -1 -20 680.538 241.478   6
   7   1 -18 2315.73 343.655  13
   7  -1 -18 2518.04 397.428   6
   7   1 -16-25.4146 169.515  13
   7  -1 -16 253.811 200.125   6
   7   1 -14 196.213 168.781  13
   7  -1 -14 81.0298 198.133   6
   7   1 -12 6022.10 520.524  13
   7  -1 -12 4984.39 529.880   6
   7   1 -10 4958.84 472.098  13
   7  -1 -10 3645.92 428.031   6
   7  -1  -4 11998.5 1397.13   2
   7   1  -4 11846.8 1393.27   2
   7  -1  -2 2268.37 631.205   2
   7   1  -2 2441.38 756.857   2
   7  -1   0 1652.64 551.687   2
   7  -2 -23 326.227 128.580  20
   7   2 -23 183.849 112.968  13
   7   2 -21 73.7751 142.627   6
   7   2 -21 227.565 146.476  13
   7   2 -19 395.822 177.471  13
   7  -2 -19 441.956 187.324   6
   7   2 -17 579.143 221.192  13
   7  -2 -17 235.777 197.085   6
   7   2 -15 386.106 218.494  13
   7  -2 -15 293.942 208.313   6
   7   2 -13 266.582 189.275  13
   7  -2 -13 416.156 239.425   6
   7   2 -11 431.279 193.401  13
   7  -2 -11 324.829 189.150   6
   7   2  -9 1663.58 330.216  13
   7   2  -7 1932.27 330.288  13
   7   3 -20 1164.20 185.815   6
   7  -3 -20 698.129 146.808  20
   7   3 -20 1158.70 189.305  13
   7  -3 -18 1899.69 263.858  20
   7   3 -18 2322.03 281.645   7
   7  -3 -16 491.649 184.934  20
   7   3 -16 240.460 139.269   7
   7   3 -16 606.267 200.938  13
   7   3 -14 1164.32 246.502   7
   7   3 -14 893.506 238.508  13
   7   3 -12 371.559 199.121  13
   7   3 -10 1297.82 277.618  13
   7   3  -8 45361.8 1496.16  13
   7   4 -17-40.1371 71.5074  13
   7   4 -15 76.1899 109.523   7
   7   4 -15 237.828 119.424  13
   7   4 -13 651.359 156.455   7
   7   4 -13 982.532 196.113  13
   7   4 -11 2990.26 321.086   7
   7   4 -11 3687.66 364.197  13
   7   4  -9 201.101 144.736   7
   7   4  -9 406.329 186.718  13
   7   4  -7 1406.09 261.294  13
   7   4  -5 887.872 237.548  13
   7  -5  -8 438.798 115.219  23
   7   5  -8 887.397 141.646  13
   7  -5  -6 97.1915 106.653  23
   7   5  -6 172.511 93.1905  13
   7  -5  -4 564.396 140.473  23
   7   5  -4 1236.49 172.203  13
   7   5  -2 641.369 136.671  13
   7   5   0 1751.10 194.891  13
   7   5   2 52.5203 74.6986  13
   7   5   4-43.7103 73.0737  13
   8   0 -22 323.826 141.916   6
   8   0 -20 767.290 214.898   6
   8   0 -18 868.214 238.207   6
   8   0 -16 1808.35 329.534   6
   8   0 -14 1458.93 312.684   6
   8  -1 -21 260.956 151.336   6
   8   1 -21 445.720 170.683   6
   8   1 -19 257.636 197.272   6
   8   1 -19 390.101 160.102  13
   8  -1 -19 374.617 165.578   6
   8   1 -17 340.419 132.516  13
   8  -1 -17 617.332 216.217   6
   8   1 -15 1105.89 209.746  13
   8  -1 -15 761.027 235.985   6
   8  -1 -13 598.305 229.985   6
   8  -1 -11 911.504 275.679   6
   8  -2 -20 135.878 101.262  20
   8   2 -20 447.281 130.228  13
   8   2 -20 325.148 137.816   6
   8   2 -18 184.162 132.067  13
   8   2 -16 680.950 183.240  13
   8  -2 -16 680.226 210.982   6
   8   2 -14 430.907 159.556  13
   8  -2 -14 119.976 136.995   6
   8   2 -12 1394.30 253.968  13
   8   2 -10 2212.69 329.697  13
   8   2  -8 12845.1 703.635  13
   8   2  -6 249.169 146.580  13
   8   2  -4 601.347 171.301  13
   8   3 -17-66.4910 85.0954  13
   8   3 -15 142.553 101.943  13
   8   3 -13 892.148 191.342  13
   8   3 -11 1115.27 217.394  13
   8   3  -9 47.7164 144.982  13
   8   3  -7 126.266 134.280  13
   8   3  -5 1375.81 253.346  13
   8   3  -3 690.416 187.254  13
   8   4 -12 531.060 120.456  13
   8   4 -10 237.882 102.919  13
   8   4  -8 983.741 169.184  13
   8   4  -6 476.417 131.969  13
   8   4  -4 982.346 174.294  13
   8   4  -2 1141.67 189.864  13
   8   4   0 591.399 136.091  13
   8   4   2 2662.64 248.225  13
   8   4   4 945.026 150.345  13
   9   0 -19 28.7785 94.3326   6
   9   0 -17-163.906 145.619   6
   9   0 -15-133.795 155.503   6
   9   0 -13-144.292 160.565   6
   9   0 -11-48.5029 149.147   6
   9  -1 -18 389.305 116.288   6
   9   1 -18 365.973 132.821   6
   9   1 -16 1507.55 243.862   6
   9  -1 -16 1313.98 213.648   6
   9   1 -14 1012.38 213.702   6
   9  -1 -14 737.844 183.317   6
   9   2 -17-37.2715 96.3569   6
   9   3  -8 654.174 125.058  13
   9   3  -6 295.158 105.309  13
   0   0   0    0.00    0.00   0

TITL tw2005g in Ia
REM Ia (#9 in standard setting)
CELL 1.54184   8.495004   5.488748  24.023004  90.0000  98.0007  90.0000
ZERR    4.00   0.000745   0.000424   0.002367   0.0000   0.0087   0.0000
LATT -2
SYMM  x+1/2,-y, z
SFAC C H F
UNIT 48.00 48.00 8.00
TREF
HKLF 4
END
;
_shelx_hkl_checksum              70387

####################################################################### 
# 
# This file contains crystal structure data downloaded from the 
# Cambridge Structural Database (CSD) hosted by the Cambridge 
# Crystallographic Data Centre (CCDC).
# 
# Full information about CCDC data access policies and citation 
# guidelines are available at http://www.ccdc.cam.ac.uk/access/V1 
# 
# Audit and citation data items may have been added by the CCDC. 
# Please retain this information to preserve the provenance of 
# this file and to allow appropriate attribution of the data. 
# 
#######################################################################

data_tw2007c
_database_code_depnum_ccdc_archive 'CCDC 2043555'
loop_
_audit_author_name
_audit_author_address
'Benson Kariuki'
;Cardiff University
United Kingdom
;
_audit_update_record             
;
2020-11-10 deposited with the CCDC.	2021-06-10 downloaded from the CCDC.
;

_audit_creation_method           SHELXL-2018/1
_shelx_SHELXL_version_number     2018/1
_chemical_name_systematic        ?
_chemical_name_common            ?
_chemical_melting_point          ?
_chemical_formula_moiety         ?
_chemical_formula_sum            'C9 H7 F O'
_chemical_formula_weight         150.15

loop_
_atom_type_symbol
_atom_type_description
_atom_type_scat_dispersion_real
_atom_type_scat_dispersion_imag
_atom_type_scat_source
C C 0.0181 0.0091 'International Tables Vol C Tables 4.2.6.8 and 6.1.1.4'
H H 0.0000 0.0000 'International Tables Vol C Tables 4.2.6.8 and 6.1.1.4'
O O 0.0492 0.0322 'International Tables Vol C Tables 4.2.6.8 and 6.1.1.4'
F F 0.0727 0.0534 'International Tables Vol C Tables 4.2.6.8 and 6.1.1.4'

_space_group_crystal_system      monoclinic
_space_group_IT_number           14
_space_group_name_H-M_alt        'P 21/c'
_space_group_name_Hall           '-P 2ybc'

_shelx_space_group_comment       
;
The symmetry employed for this shelxl refinement is uniquely defined
by the following loop, which should always be used as a source of
symmetry information in preference to the above space-group names.
They are only intended as comments.
;

loop_
_space_group_symop_operation_xyz
'x, y, z'
'-x, y+1/2, -z+1/2'
'-x, -y, -z'
'x, -y-1/2, z-1/2'

_cell_length_a                   7.8286(3)
_cell_length_b                   5.5513(2)
_cell_length_c                   16.0794(6)
_cell_angle_alpha                90
_cell_angle_beta                 94.759(4)
_cell_angle_gamma                90
_cell_volume                     696.38(5)
_cell_formula_units_Z            4
_cell_measurement_temperature    200(2)
_cell_measurement_reflns_used    2156
_cell_measurement_theta_min      5.6550
_cell_measurement_theta_max      76.7500

_exptl_crystal_description       block
_exptl_crystal_colour            colourless
_exptl_crystal_density_meas      ?
_exptl_crystal_density_method    ?
_exptl_crystal_density_diffrn    1.432
_exptl_crystal_F_000             312
_exptl_transmission_factor_min   ?
_exptl_transmission_factor_max   ?
_exptl_crystal_size_max          0.239
_exptl_crystal_size_mid          0.169
_exptl_crystal_size_min          0.101
_exptl_absorpt_coefficient_mu    0.928
_shelx_estimated_absorpt_T_min   0.809
_shelx_estimated_absorpt_T_max   0.912
_exptl_absorpt_correction_T_min  0.767
_exptl_absorpt_correction_T_max  1.000
_exptl_absorpt_correction_type   gaussian
_exptl_absorpt_process_details   
;
CrysAlisPro 1.171.40.82a (Rigaku Oxford Diffraction, 2020)
Numerical absorption correction based on gaussian integration over
a multifaceted crystal model
Empirical absorption correction using spherical harmonics,
implemented in SCALE3 ABSPACK scaling algorithm.
;

_diffrn_ambient_temperature      200(2)
_diffrn_radiation_wavelength     1.54184
_diffrn_radiation_type           CuK\a
_diffrn_source                   ?
_diffrn_measurement_device_type  'SuperNova, Dual, Cu at home/near, Atlas'
_diffrn_measurement_method       '\w scans'
_diffrn_detector_area_resol_mean ?
_diffrn_reflns_number            5288
_diffrn_reflns_av_unetI/netI     0.0196
_diffrn_reflns_av_R_equivalents  0.0230
_diffrn_reflns_limit_h_min       -9
_diffrn_reflns_limit_h_max       8
_diffrn_reflns_limit_k_min       -6
_diffrn_reflns_limit_k_max       6
_diffrn_reflns_limit_l_min       -20
_diffrn_reflns_limit_l_max       20
_diffrn_reflns_theta_min         5.522
_diffrn_reflns_theta_max         76.705
_diffrn_reflns_theta_full        67.684
_diffrn_measured_fraction_theta_max 0.994
_diffrn_measured_fraction_theta_full 1.000
_diffrn_reflns_Laue_measured_fraction_max 0.994
_diffrn_reflns_Laue_measured_fraction_full 1.000
_diffrn_reflns_point_group_measured_fraction_max 0.994
_diffrn_reflns_point_group_measured_fraction_full 1.000
_reflns_number_total             1445
_reflns_number_gt                1259
_reflns_threshold_expression     'I > 2\s(I)'
_reflns_Friedel_coverage         0.000
_reflns_Friedel_fraction_max     .
_reflns_Friedel_fraction_full    .

_reflns_special_details          
;
 Reflections were merged by SHELXL according to the crystal
 class for the calculation of statistics and refinement.
 
 _reflns_Friedel_fraction is defined as the number of unique
 Friedel pairs measured divided by the number that would be
 possible theoretically, ignoring centric projections and
 systematic absences.
;

_computing_data_collection       'CrysAlisPro 1.171.40.82a (Rigaku OD, 2020)'
_computing_cell_refinement       'CrysAlisPro 1.171.40.82a (Rigaku OD, 2020)'
_computing_data_reduction        'CrysAlisPro 1.171.40.82a (Rigaku OD, 2020)'
_computing_structure_solution    shelxs
_computing_structure_refinement  'SHELXL-2018/1 (Sheldrick, 2018)'
_computing_molecular_graphics    ?
_computing_publication_material  ?
_refine_special_details          ?
_refine_ls_structure_factor_coef Fsqd
_refine_ls_matrix_type           full
_refine_ls_weighting_scheme      calc
_refine_ls_weighting_details     
'w=1/[\s^2^(Fo^2^)+(0.0496P)^2^+0.1888P] where P=(Fo^2^+2Fc^2^)/3'
_atom_sites_solution_primary     ?
_atom_sites_solution_secondary   ?
_atom_sites_solution_hydrogens   geom
_refine_ls_hydrogen_treatment    constr
_refine_ls_extinction_method     none
_refine_ls_extinction_coef       .
_refine_ls_number_reflns         1445
_refine_ls_number_parameters     100
_refine_ls_number_restraints     0
_refine_ls_R_factor_all          0.0456
_refine_ls_R_factor_gt           0.0382
_refine_ls_wR_factor_ref         0.1019
_refine_ls_wR_factor_gt          0.0958
_refine_ls_goodness_of_fit_ref   1.051
_refine_ls_restrained_S_all      1.051
_refine_ls_shift/su_max          0.001
_refine_ls_shift/su_mean         0.000

loop_
_atom_site_label
_atom_site_type_symbol
_atom_site_fract_x
_atom_site_fract_y
_atom_site_fract_z
_atom_site_U_iso_or_equiv
_atom_site_adp_type
_atom_site_occupancy
_atom_site_site_symmetry_order
_atom_site_calc_flag
_atom_site_refinement_flags_posn
_atom_site_refinement_flags_adp
_atom_site_refinement_flags_occupancy
_atom_site_disorder_assembly
_atom_site_disorder_group
C1 C 0.20802(16) -0.0604(2) 1.02690(8) 0.0335(3) Uani 1 1 d . . . . .
C2 C 0.27958(18) 0.1894(2) 1.00897(8) 0.0371(3) Uani 1 1 d . . . . .
H2 H 0.182061 0.303263 0.995871 0.045 Uiso 1 1 calc R U . . .
C3 C 0.37959(17) 0.2685(2) 1.08946(9) 0.0361(3) Uani 1 1 d . . . . .
H3A H 0.503801 0.238070 1.087495 0.043 Uiso 1 1 calc R U . . .
H3B H 0.361420 0.441647 1.100498 0.043 Uiso 1 1 calc R U . . .
C4 C 0.30517(15) 0.1130(2) 1.15453(8) 0.0303(3) Uani 1 1 d . . . . .
C5 C 0.21025(16) -0.0782(2) 1.11812(8) 0.0300(3) Uani 1 1 d . . . . .
C6 C 0.32389(17) 0.1353(2) 1.24076(8) 0.0351(3) Uani 1 1 d . . . . .
H6 H 0.386326 0.265895 1.266543 0.042 Uiso 1 1 calc R U . . .
C7 C 0.24913(17) -0.0378(3) 1.28848(8) 0.0364(3) Uani 1 1 d . . . . .
H7 H 0.261198 -0.024502 1.347581 0.044 Uiso 1 1 calc R U . . .
C8 C 0.15677(18) -0.2309(3) 1.25185(9) 0.0370(3) Uani 1 1 d . . . . .
H8 H 0.108286 -0.347869 1.286035 0.044 Uiso 1 1 calc R U . . .
C9 C 0.13562(17) -0.2524(2) 1.16600(9) 0.0344(3) Uani 1 1 d . . . . .
H9 H 0.072074 -0.382141 1.140335 0.041 Uiso 1 1 calc R U . . .
O1 O 0.16018(14) -0.2088(2) 0.97467(6) 0.0449(3) Uani 1 1 d . . . . .
F1 F 0.38067(12) 0.18196(17) 0.94146(5) 0.0498(3) Uani 1 1 d . . . . .

loop_
_atom_site_aniso_label
_atom_site_aniso_U_11
_atom_site_aniso_U_22
_atom_site_aniso_U_33
_atom_site_aniso_U_23
_atom_site_aniso_U_13
_atom_site_aniso_U_12
C1 0.0327(6) 0.0359(7) 0.0324(6) 0.0001(5) 0.0053(5) 0.0056(5)
C2 0.0414(7) 0.0369(7) 0.0343(7) 0.0072(5) 0.0104(5) 0.0078(6)
C3 0.0394(7) 0.0298(6) 0.0405(7) 0.0016(5) 0.0109(5) -0.0006(5)
C4 0.0297(6) 0.0271(6) 0.0346(6) 0.0003(5) 0.0056(5) 0.0030(4)
C5 0.0302(6) 0.0291(6) 0.0311(6) -0.0003(5) 0.0050(5) 0.0034(5)
C6 0.0337(6) 0.0355(7) 0.0358(7) -0.0046(5) 0.0017(5) 0.0021(5)
C7 0.0378(7) 0.0430(7) 0.0288(6) 0.0005(5) 0.0041(5) 0.0079(6)
C8 0.0393(7) 0.0354(7) 0.0375(7) 0.0067(5) 0.0104(5) 0.0031(5)
C9 0.0352(6) 0.0306(6) 0.0380(7) -0.0007(5) 0.0074(5) -0.0014(5)
O1 0.0531(6) 0.0469(6) 0.0347(5) -0.0085(4) 0.0041(4) 0.0003(5)
F1 0.0628(6) 0.0519(6) 0.0374(5) 0.0109(4) 0.0199(4) 0.0054(4)

_geom_special_details            
;
 All esds (except the esd in the dihedral angle between two l.s. planes)
 are estimated using the full covariance matrix.  The cell esds are taken
 into account individually in the estimation of esds in distances, angles
 and torsion angles; correlations between esds in cell parameters are only
 used when they are defined by crystal symmetry.  An approximate (isotropic)
 treatment of cell esds is used for estimating esds involving l.s. planes.
;

loop_
_geom_bond_atom_site_label_1
_geom_bond_atom_site_label_2
_geom_bond_distance
_geom_bond_site_symmetry_2
_geom_bond_publ_flag
C1 O1 1.2131(17) . ?
C1 C5 1.4689(17) . ?
C1 C2 1.5319(19) . ?
C2 F1 1.3961(15) . ?
C2 C3 1.521(2) . ?
C2 H2 1.0000 . ?
C3 C4 1.5099(18) . ?
C3 H3A 0.9900 . ?
C3 H3B 0.9900 . ?
C4 C6 1.3876(18) . ?
C4 C5 1.3962(18) . ?
C5 C9 1.3942(18) . ?
C6 C7 1.389(2) . ?
C6 H6 0.9500 . ?
C7 C8 1.396(2) . ?
C7 H7 0.9500 . ?
C8 C9 1.382(2) . ?
C8 H8 0.9500 . ?
C9 H9 0.9500 . ?

loop_
_geom_angle_atom_site_label_1
_geom_angle_atom_site_label_2
_geom_angle_atom_site_label_3
_geom_angle
_geom_angle_site_symmetry_1
_geom_angle_site_symmetry_3
_geom_angle_publ_flag
O1 C1 C5 128.55(13) . . ?
O1 C1 C2 125.52(12) . . ?
C5 C1 C2 105.93(11) . . ?
F1 C2 C3 112.66(12) . . ?
F1 C2 C1 111.05(11) . . ?
C3 C2 C1 105.76(10) . . ?
F1 C2 H2 109.1 . . ?
C3 C2 H2 109.1 . . ?
C1 C2 H2 109.1 . . ?
C4 C3 C2 102.93(11) . . ?
C4 C3 H3A 111.2 . . ?
C2 C3 H3A 111.2 . . ?
C4 C3 H3B 111.2 . . ?
C2 C3 H3B 111.2 . . ?
H3A C3 H3B 109.1 . . ?
C6 C4 C5 119.68(12) . . ?
C6 C4 C3 128.80(12) . . ?
C5 C4 C3 111.50(11) . . ?
C9 C5 C4 121.92(12) . . ?
C9 C5 C1 128.84(12) . . ?
C4 C5 C1 109.24(11) . . ?
C4 C6 C7 118.41(12) . . ?
C4 C6 H6 120.8 . . ?
C7 C6 H6 120.8 . . ?
C6 C7 C8 121.70(12) . . ?
C6 C7 H7 119.1 . . ?
C8 C7 H7 119.1 . . ?
C9 C8 C7 120.19(12) . . ?
C9 C8 H8 119.9 . . ?
C7 C8 H8 119.9 . . ?
C8 C9 C5 118.08(12) . . ?
C8 C9 H9 121.0 . . ?
C5 C9 H9 121.0 . . ?

loop_
_geom_torsion_atom_site_label_1
_geom_torsion_atom_site_label_2
_geom_torsion_atom_site_label_3
_geom_torsion_atom_site_label_4
_geom_torsion
_geom_torsion_site_symmetry_1
_geom_torsion_site_symmetry_2
_geom_torsion_site_symmetry_3
_geom_torsion_site_symmetry_4
_geom_torsion_publ_flag
O1 C1 C2 F1 -37.23(18) . . . . ?
C5 C1 C2 F1 142.87(11) . . . . ?
O1 C1 C2 C3 -159.75(13) . . . . ?
C5 C1 C2 C3 20.34(13) . . . . ?
F1 C2 C3 C4 -142.33(11) . . . . ?
C1 C2 C3 C4 -20.84(13) . . . . ?
C2 C3 C4 C6 -167.01(13) . . . . ?
C2 C3 C4 C5 14.79(14) . . . . ?
C6 C4 C5 C9 -1.35(19) . . . . ?
C3 C4 C5 C9 177.03(11) . . . . ?
C6 C4 C5 C1 179.41(11) . . . . ?
C3 C4 C5 C1 -2.21(14) . . . . ?
O1 C1 C5 C9 -10.5(2) . . . . ?
C2 C1 C5 C9 169.41(13) . . . . ?
O1 C1 C5 C4 168.69(13) . . . . ?
C2 C1 C5 C4 -11.41(13) . . . . ?
C5 C4 C6 C7 1.12(18) . . . . ?
C3 C4 C6 C7 -176.95(12) . . . . ?
C4 C6 C7 C8 -0.06(19) . . . . ?
C6 C7 C8 C9 -0.8(2) . . . . ?
C7 C8 C9 C5 0.6(2) . . . . ?
C4 C5 C9 C8 0.46(19) . . . . ?
C1 C5 C9 C8 179.54(12) . . . . ?

_refine_diff_density_max         0.189
_refine_diff_density_min         -0.195
_refine_diff_density_rms         0.039

_shelx_res_file                  
;
TITL tw2007c P 1 21/c 1
    shelx.res
    created by SHELXL-2018/1 at 12:31:23 on 14-Oct-2020
CELL  1.54184   7.8286   5.5513  16.0794   90.000   94.759   90.000
ZERR     4.00   0.0003   0.0002   0.0006    0.000    0.004    0.000
LATT   1
SYMM  - X, 1/2 + Y, 1/2 - Z
SFAC  C    H    O    F
UNIT  36 28 4 4
MERG   2
FMAP   2
PLAN    5
SIZE     0.101   0.169   0.239
ACTA
BOND   $H
CONF
L.S.   4
TEMP   -73.00
WGHT    0.049600    0.188800
FVAR       8.21338
C1    1    0.208020   -0.060395    1.026896    11.00000    0.03270    0.03593 =
         0.03238    0.00007    0.00535    0.00557
C2    1    0.279582    0.189412    1.008972    11.00000    0.04138    0.03690 =
         0.03427    0.00723    0.01042    0.00780
AFIX  13
H2    2    0.182061    0.303263    0.995871    11.00000   -1.20000
AFIX   0
C3    1    0.379594    0.268471    1.089465    11.00000    0.03936    0.02977 =
         0.04052    0.00160    0.01091   -0.00057
AFIX  23
H3A   2    0.503801    0.238070    1.087495    11.00000   -1.20000
H3B   2    0.361420    0.441647    1.100498    11.00000   -1.20000
AFIX   0
C4    1    0.305168    0.113048    1.154531    11.00000    0.02973    0.02714 =
         0.03461    0.00028    0.00565    0.00300
C5    1    0.210248   -0.078167    1.118125    11.00000    0.03019    0.02910 =
         0.03110   -0.00026    0.00500    0.00343
C6    1    0.323885    0.135336    1.240759    11.00000    0.03366    0.03552 =
         0.03584   -0.00461    0.00170    0.00207
AFIX  43
H6    2    0.386326    0.265895    1.266543    11.00000   -1.20000
AFIX   0
C7    1    0.249131   -0.037840    1.288483    11.00000    0.03775    0.04297 =
         0.02879    0.00047    0.00412    0.00793
AFIX  43
H7    2    0.261198   -0.024502    1.347581    11.00000   -1.20000
AFIX   0
C8    1    0.156765   -0.230894    1.251848    11.00000    0.03932    0.03541 =
         0.03749    0.00671    0.01036    0.00307
AFIX  43
H8    2    0.108286   -0.347869    1.286035    11.00000   -1.20000
AFIX   0
C9    1    0.135622   -0.252394    1.165998    11.00000    0.03520    0.03065 =
         0.03803   -0.00067    0.00737   -0.00144
AFIX  43
H9    2    0.072074   -0.382141    1.140335    11.00000   -1.20000
AFIX   0
O1    3    0.160176   -0.208753    0.974665    11.00000    0.05312    0.04691 =
         0.03474   -0.00848    0.00414    0.00026
F1    4    0.380673    0.181961    0.941455    11.00000    0.06284    0.05192 =
         0.03735    0.01094    0.01985    0.00543
HKLF    4


REM  tw2007c P 1 21/c 1
REM R1 =  0.0382 for    1259 Fo > 4sig(Fo)  and  0.0456 for all    1445 data
REM    100 parameters refined using      0 restraints

END

WGHT      0.0489      0.1898

REM Highest difference peak  0.189,  deepest hole -0.195,  1-sigma level  0.039
Q1    1   0.2385  0.0364  1.1381  11.00000  0.05    0.19
Q2    1   0.2221 -0.0945  1.0778  11.00000  0.05    0.18
Q3    1   0.3337  0.2005  1.1227  11.00000  0.05    0.13
Q4    1   0.3258  0.1187  1.1926  11.00000  0.05    0.12
Q5    1   0.2469  0.0590  1.0130  11.00000  0.05    0.12
;
_shelx_res_checksum              40325

_shelx_hkl_file                  
;
   0   0  -2 37136.4 398.298   1
   0   0  -3 20.6157 32.3302   1
   0   0  -4 149142. 1153.51   1
   0   0  -5 7.62835 48.1284   1
   0   0  -6 353.984 85.1936   1
   0   0  -7 13.1795 64.0183   1
   0   0  -8 28757.6 757.943   1
   0   0  -9 63.2797 85.7411   2
   0   0  -9 1.39178 62.4185   1
   0   0 -10 19205.2 735.309   2
   0   0 -11 248.860 106.708   2
   0   0 -12 4308.48 416.100   2
   0   0 -13-57.4154 46.2247  22
   0   0 -13-2.75527 51.1351  23
   0   0 -14 1019.87 130.173  23
   0   0 -15-35.6351 61.4807  23
   0   0 -16 444.158 81.1453  18
   0   0 -16 589.318 106.059  23
   0   0 -17-38.0129 44.1461  18
   0   0 -17-22.2055 56.7623  23
   0   0 -18 57.9869 32.7312  18
   0   0 -18 51.9606 51.7848  23
   0   0 -19 25.2628 37.0864  23
   0   0 -20 4.15256 21.3196  23
   0   1   0 16.8110 37.9635   5
   0  -1   0 17.8827 13.4829   4
   0  -1  -1 191969. 990.476   1
   0   1  -1 194543. 1036.71   2
   0  -1  -2 232.069 43.6103   1
   0   1  -2 101.951 45.9123   2
   0   1  -3 30625.9 532.577   2
   0  -1  -3 30471.9 434.834   1
   0   1   3 31290.3 366.251   3
   0   1  -4 106.093 52.4709   2
   0  -1  -4 166.667 48.0204   1
   0  -1  -5 213.492 56.0690   1
   0   1  -5 283.566 80.0668   2
   0   1  -6 2296.79 210.504   2
   0  -1  -6 2398.91 178.055   1
   0  -1  -7 23201.2 602.655   1
   0   1  -7 23823.3 704.527   2
   0  -1  -8 2653.77 228.492   1
   0   1  -8 3104.47 282.575   2
   0   1  -9 1891.29 243.594   2
   0  -1  -9 1965.57 214.491   1
   0  -1 -10 23566.0 778.727   1
   0   1 -10 23096.7 859.392   2
   0   1 -11 2186.92 286.502   2
   0  -1 -11 1520.01 221.511   2
   0  -1 -11 2060.33 247.959   1
   0   1 -12 12705.2 406.636  22
   0   1 -12 12025.4 709.109   2
   0   1 -12 12617.8 392.791  20
   0   1 -12 13013.1 383.808  23
   0  -1 -12 12221.5 389.676  23
   0   1 -13 117.616 58.7267  23
   0  -1 -13 107.159 55.4332  23
   0  -1 -13 138.520 58.9828  18
   0  -1 -13-118.870 51.5374  15
   0   1 -13 76.4703 45.2703  22
   0  -1 -13-53.7987 75.6698   6
   0  -1 -13-132.028 75.9757   2
   0   1 -13 316.547 123.749   2
   0  -1 -14 27670.5 628.289  23
   0   1 -14 26121.8 613.685  22
   0   1 -14 27815.7 603.061  23
   0  -1 -14 25686.8 553.331  18
   0  -1 -14 26800.6 555.778  15
   0   1 -15 1077.73 133.472  22
   0   1 -15 981.883 124.706  23
   0  -1 -15 1036.00 113.443  18
   0  -1 -15 1157.83 140.101  23
   0   1 -16 6980.48 305.728  23
   0  -1 -16 7005.45 319.294  23
   0  -1 -17 1509.84 152.138  23
   0   1 -17 1259.54 130.161  23
   0   1 -18 42.9300 46.2416  23
   0   1 -18 40.9146 35.8084  18
   0  -1 -18-15.8163 49.6408  23
   0   1 -19 1145.79 95.0358  23
   0  -1 -19 940.064 69.0857  13
   0  -1 -19 1084.29 97.2277  23
   0   1 -19 865.553 69.9858  18
   0  -2   0 234112. 1054.96   4
   0  -2   0 234465. 1356.87   6
   0   2   0 237387. 1850.85   5
   0   2   0 233001. 1611.03   2
   0  -2  -1 562.191 62.4771   4
   0  -2  -1 588.952 83.0005   6
   0   2  -1 453.902 102.297   5
   0   2   1 359.073 85.2973   5
   0  -2  -1 577.201 90.7057   1
   0  -2  -2 38289.4 659.184   6
   0   2  -2 38548.7 718.685   2
   0  -2  -2 39472.8 628.136   1
   0  -2  -3 54352.7 750.049   1
   0   2  -3 53379.5 871.683   2
   0  -2  -3 52164.6 838.217   6
   0   2   4 36987.9 551.051   3
   0  -2  -4 37003.8 646.171   1
   0   2  -4 36179.5 778.612   2
   0  -2  -4 36320.7 743.665   6
   0  -2  -5 10939.2 373.235   1
   0   2  -5 11273.2 465.353   2
   0  -2  -6 2336.36 189.774   1
   0   2  -6 2078.86 223.758   2
   0   2  -7 1105.53 173.308   2
   0  -2  -7 1250.59 145.761   1
   0   2  -8 78.1798 72.4959   2
   0  -2  -8 90.6932 43.8471   1
   0  -2  -9 14936.9 667.552   6
   0   2  -9 14851.8 706.598   2
   0   2 -10 8203.03 553.902   2
   0  -2 -10 8155.55 532.238   6
   0  -2 -11 2265.56 300.716   6
   0  -2 -11 2285.93 172.457  23
   0  -2  11 2303.63 163.683   9
   0   2 -11 2199.93 304.529   2
   0   2 -11 2378.30 178.444  22
   0   2 -11 2134.56 154.438  23
   0  -2 -11 2262.31 165.208  15
   0   2 -11 2239.19 169.684  20
   0  -2  11 2255.71 160.920  11
   0  -2  12 27325.9 553.853  11
   0  -2 -12 26586.6 572.836  15
   0   2 -12 28203.8 1127.77   2
   0   2 -12 25777.7 541.709  23
   0   2 -12 26895.7 609.245  22
   0  -2 -12 28705.0 1089.29   6
   0  -2  12 27529.0 560.804   9
   0   2 -12 27599.8 602.242  20
   0  -2 -12 27467.7 610.017  23
   0   2 -13 8570.92 353.300  22
   0   2 -13 8772.31 321.696  23
   0  -2  13 8804.49 322.437   9
   0   2 -13 8444.15 343.359  20
   0  -2 -13 8752.19 354.085  23
   0  -2 -13 8239.95 325.767  15
   0  -2  13 8341.97 311.212  11
   0  -2  14 2012.92 153.414  11
   0  -2 -14 2076.38 183.525  23
   0   2 -14 2085.62 179.188  20
   0  -2  14 2051.41 154.568   9
   0   2 -14 1927.88 157.657  23
   0   2 -14 1773.89 167.253  22
   0  -2 -14 1750.75 151.084  15
   0   2 -15 3005.96 205.991  22
   0  -2  15 3156.78 176.444  11
   0   2 -15 3041.94 190.852  23
   0  -2 -15 3133.20 218.358  23
   0  -2 -15 2775.45 178.221  15
   0  -2 -16 858.574 115.701  23
   0   2 -16 674.868 93.6591  23
   0   2 -16 792.701 106.217  22
   0   2 -17 29.1119 32.4320  23
   0  -2 -17-1.27656 44.2490  23
   0  -2 -18 22.0709 31.5172  13
   0   2 -18 93.0410 34.5011  23
   0  -2 -18 30.3257 33.2565  23
   0   2  18 44.5391 41.5852  24
   0   2 -19 1021.46 66.5202  18
   0  -2 -19 990.701 65.0418  13
   0   3   0 224.978 69.7846   2
   0   3   0-36.4564 105.026   5
   0  -3   0 29.8545 81.8016   1
   0  -3  -1 62371.9 1032.82   1
   0   3  -1 63279.5 1115.07   2
   0   3  -1 64483.5 1246.39   5
   0   3   1 63176.6 1225.46   5
   0   3  -2 152.392 70.3979   2
   0  -3  -2 229.567 62.8149   1
   0  -3  -2 165.235 62.6328   6
   0   3   2 153.252 83.4161   5
   0   3   3 4151.20 334.944   5
   0  -3  -3 4165.67 279.912   6
   0   3  -3 4182.73 323.648   2
   0  -3  -3 3801.37 245.209   1
   0  -3  -4 69185.5 1205.42   6
   0   3   4 69801.4 1405.89   5
   0  -3  -4 68685.2 1053.13   1
   0   3  -4 70557.1 1353.81   2
   0   3  -5 17553.5 705.436   2
   0  -3  -5 16921.6 636.663   6
   0  -3  -6 520.619 128.823   6
   0   3  -6 719.178 150.624   2
   0  -3  -7 2502.63 280.739   6
   0   3  -7 2174.87 277.981   2
   0  -3  -8 341.534 114.522   6
   0   3  -8 422.978 131.755   2
   0   3  -9 64.1357 65.2763   2
   0  -3   9 408.655 77.4690   9
   0  -3   9 417.358 75.4629  11
   0  -3  -9 431.976 140.981   6
   0   3  -9 460.337 85.4730  22
   0  -3  -9 387.630 69.8286  16
   0   3   9 236.135 66.9874  24
   0   3  -9 364.716 73.8781  20
   0   3 -10 14542.2 437.935  22
   0  -3  10 13648.8 406.856   9
   0  -3 -10 14664.1 389.142  16
   0   3 -10 15215.9 437.235  20
   0  -3  10 14515.8 423.100  11
   0  -3 -10 14218.3 434.509  23
   0  -3 -10 14512.1 761.645   6
   0   3 -10 13351.5 769.979   2
   0   3 -11 3461.70 226.996  22
   0  -3  11 3186.02 202.905   9
   0  -3 -11 3095.46 210.632  23
   0   3 -11 3518.54 220.874  20
   0  -3  11 3027.31 198.600  11
   0  -3  12 22339.9 524.870   9
   0  -3  12 22593.9 529.917  11
   0  -3 -12 22617.2 562.438  23
   0   3  12 22183.9 613.039  24
   0   3 -12 23129.5 561.599  20
   0   3 -12 22846.2 486.026  23
   0   3 -12 23230.2 575.173  22
   0  -3 -13 2194.18 175.795  23
   0   3 -13 2124.92 178.084  20
   0   3 -13 2033.98 177.597  22
   0  -3  13 2102.54 163.285  11
   0  -3  13 2047.05 160.931   9
   0   3 -13 2152.49 151.396  23
   0   3  13 1828.76 178.594  24
   0  -3 -14 303.907 73.0222  23
   0   3 -14 309.957 62.0950  23
   0  -3  14 173.594 56.6897  11
   0   3 -14 259.472 80.9408  20
   0   3 -14 239.201 77.4425  22
   0   3  14 249.852 80.1183  24
   0  -3  14 221.596 63.5100   9
   0  -3  15 866.243 92.3250   9
   0   3  15 900.780 116.398  24
   0   3 -15 869.933 87.8493  23
   0  -3  15 1008.44 100.842  11
   0   3 -15 835.144 110.294  22
   0  -3  16 2134.43 120.473   9
   0   3  16 1783.72 135.227  24
   0   3 -16 1935.45 114.915  23
   0   3 -16 2031.12 145.365  22
   0  -3 -16 2014.40 142.932  13
   0  -3 -17 431.488 61.6404  13
   0   3  17 260.815 45.0297  24
   0  -3 -18 2605.50 105.653  13
   0   3 -18 2825.08 111.681  18
   0   4   0 6800.72 496.125   5
   0  -4   0 7510.76 444.906   1
   0   4   1 988.186 191.841   5
   0  -4   1 1449.62 195.959   1
   0  -4   2 575.296 140.558   1
   0   4   2 488.407 127.441   5
   0  -4   3 35.0659 38.9204   1
   0   4   3 125.970 93.2309   5
   0   4   4 2391.59 302.633   5
   0  -4  -4 2752.20 175.105  16
   0   4  -4 2916.61 190.496  22
   0  -4   4 2519.13 169.169   9
   0   4  -5-24.5140 41.0365  24
   0  -4   5 17.4318 34.0259   9
   0   4   5 0.81893 62.0268   5
   0  -4  -5-116.747 46.6977  16
   0   4  -5-5.37862 46.5663  22
   0  -4   5 18.8735 34.1210  11
   0  -4   6-63.6306 40.8467  11
   0  -4   6-65.9602 44.6258   9
   0  -4  -6 72.7300 55.3345   6
   0   4   6 39.4516 77.1882   5
   0   4  -6 50.2966 59.8772  22
   0  -4  -6-12.4427 48.2045  16
   0   4  -6-179.932 54.8946  24
   0   4  -7 1954.29 165.519  22
   0   4   7 1684.87 276.541   5
   0  -4   7 1935.72 160.037   9
   0  -4  -7 1930.62 157.431  16
   0  -4  -7 1765.91 267.485   6
   0  -4   7 2038.96 160.044  11
   0  -4   8 693.435 101.158   9
   0   4  -8 810.425 113.267  20
   0  -4  -8 702.893 100.535  16
   0   4  -8 686.326 105.472  22
   0  -4   8 744.068 101.575  11
   0  -4   9 7511.12 313.865   9
   0  -4  -9 7581.16 296.234  13
   0   4  -9 7930.59 334.249  22
   0  -4  -9 7769.95 308.923  16
   0   4  -9 7608.98 313.127  20
   0  -4   9 7452.65 307.803  11
   0   4 -10 2227.31 182.259  22
   0  -4  10 2203.13 172.489  11
   0  -4 -10 2033.61 159.683  16
   0  -4 -10 2210.71 164.157  13
   0   4  10 2160.71 178.670  24
   0  -4  10 2158.19 173.906   9
   0   4 -10 2379.77 182.158  20
   0  -4 -11 31408.8 602.217  13
   0  -4  11 31154.3 615.622  11
   0   4 -11 33249.9 669.690  22
   0   4 -11 31513.1 633.036  20
   0   4  11 30738.0 635.361  24
   0  -4  11 31781.7 619.482   9
   0  -4 -11 31880.1 566.993  16
   0   4 -12 484.141 98.1563  20
   0  -4 -12 451.008 79.8324  13
   0   4  12 396.949 79.7094  24
   0   4 -12 400.134 91.7892  22
   0  -4  12 354.393 78.5094   9
   0  -4  12 466.633 86.1355  11
   0  -4  13 2447.00 161.658   9
   0  -4 -13 2528.83 160.883  13
   0  -4  13 2340.50 156.070  11
   0   4 -13 2376.46 172.177  22
   0   4 -13 2214.63 160.439  20
   0  -4 -14 688.347 81.5563  13
   0  -4  14 775.586 85.7647  11
   0   4 -14 759.669 96.1496  22
   0  -4  14 648.373 78.1555   9
   0   4 -14 678.857 90.4665  20
   0   4 -15 2046.42 129.019  22
   0  -4 -15 1967.23 114.530  13
   0  -4  15 1954.79 111.145   9
   0  -4  16 722.144 52.0759   9
   0  -4 -16 805.996 59.6096  13
   0  -5   0-48.6633 48.4356  16
   0   5   0-130.209 63.0209  22
   0   5  -1 1079.53 128.461  22
   0  -5   1 1108.93 114.984  16
   0  -5  -1 1001.15 112.933  16
   0   5  -2 143.637 63.4418  22
   0  -5  -2 279.840 74.2308  16
   0  -5   2 298.115 60.4292   9
   0  -5   3 17745.6 452.216   9
   0  -5  -3 18727.5 477.543  16
   0   5  -3 19010.6 502.630  22
   0   5  -4 3643.54 223.071  22
   0  -5   4 3025.58 190.336   9
   0  -5  -4 3537.08 211.846  16
   0  -5  -5 3107.18 200.688  16
   0   5  -5 3013.94 204.366  22
   0  -5   5 2835.11 172.870  11
   0  -5   5 2869.41 186.962   9
   0  -5   6 796.968 105.198   9
   0   5  -6 752.475 112.590  22
   0  -5  -6 816.133 111.169  16
   0   5  -6 671.873 94.4820  20
   0  -5   6 706.546 89.6150  11
   0   5  -7 34.9673 53.0287  22
   0  -5   7 28.2203 36.3162  11
   0  -5  -7 42.5620 49.1431  16
   0  -5   7-26.3891 47.0091   9
   0   5  -7-4.53338 42.2665  20
   0   5  -8 7192.27 301.077  22
   0  -5  -8 6997.93 281.737  16
   0   5  -8 7044.13 275.986  20
   0  -5   8 6876.34 278.350   9
   0  -5   8 6722.92 265.534  11
   0  -5   9 459.435 76.7055  11
   0   5  -9 395.793 85.4645  22
   0   5  -9 545.695 84.1145  20
   0  -5   9 476.860 83.2495   9
   0  -5  -9 445.740 78.9849  16
   0  -5 -10 1214.57 109.358  16
   0  -5  10 1123.35 112.427   9
   0   5 -10 1349.19 127.933  22
   0  -5  10 1166.99 111.840  11
   0   5 -10 1080.97 104.536  20
   0  -5  11 16.6828 34.3127  11
   0  -5 -11 5.18476 29.8836  16
   0   5 -11 51.6939 40.8830  20
   0  -5  11 3.82128 42.8002   9
   0   5 -11 82.1984 47.6956  22
   0  -5  12 40.6607 37.5740   9
   0   5 -12 86.7768 43.6516  22
   0  -5 -12 57.9429 24.4045  16
   0   5 -12 47.7182 29.7410  20
   0  -5  13 144.431 37.2291   9
   0   5 -13 164.061 40.2644  22
   0   5 -14 657.144 53.6612  22
   0  -5  14 548.939 45.7043   9
   0  -6   0 5466.38 206.757  16
   0   6   0 5244.85 235.439  22
   0   6   1 8830.59 306.021  22
   0   6  -1 8990.39 303.213  22
   0  -6  -1 8776.37 271.260  16
   0   6  -2 621.686 89.8623  22
   0   6   2 539.764 87.4802  22
   0  -6  -2 607.663 82.2697  16
   0   6  -3 276.410 65.1419  22
   0   6   3 285.258 65.3057  22
   0  -6  -3 268.950 59.1577  16
   0  -6   4 2915.24 146.297   9
   0  -6  -4 3117.77 170.541  16
   0   6  -4 2994.61 172.513  22
   0   6   4 2897.65 174.779  22
   0   6  -5 573.520 78.1988  22
   0   6   5 503.878 79.1408  22
   0  -6  -5 624.553 84.2385  16
   0  -6   5 509.150 65.7866   9
   0   6   6 48.7914 38.9913  22
   0   6  -6 29.2553 37.3853  22
   0  -6  -6 124.680 49.8256  16
   0  -6   6 42.1963 33.5108   9
   0  -6  -7 1323.29 102.963  16
   0   6   7 1230.20 104.193  22
   0  -6   7 1215.48 91.6828   9
   0   6  -7 1297.82 103.051  22
   0  -6  -8 808.354 77.6769  16
   0   6   8 642.745 73.8354  22
   0   6  -8 853.956 79.6796  22
   0  -6   8 820.234 72.3694   9
   0  -6   9 34.2862 21.0456   9
   0   6  -9 63.8629 31.8934  22
   0   6   9 62.7606 28.0452  22
   0  -6  -9 56.9106 27.1678  16
   0  -6  10 32.9937 20.3298   9
   0   6 -10 2.34336 18.8918  22
   1   0 -20 2307.54 112.115  23
   1   0 -19-40.6717 34.9548  18
   1   0 -19 22.2901 39.2732  23
   1   0 -18-20.0396 38.2355  18
   1   0 -18 0.42652 45.1106  23
   1   0 -17 41.4595 53.1121  18
   1   0 -17 1.23860 56.5549  23
   1   0 -16 3414.12 224.304  23
   1   0 -16 3197.64 204.414  18
   1   0 -15 20.5101 57.8918  23
   1   0 -14 2652.54 195.478  23
   1   0 -13 190.700 98.0334   2
   1   0 -13 100.767 52.0330  23
   1   0 -12 2264.71 293.296   1
   1   0 -12 2219.56 289.104   2
   1   0 -11-86.8388 91.7034   1
   1   0 -10 992.970 179.204   1
   1   0  -9 122.139 85.6177   1
   1   0  -8 57157.9 1097.35   1
   1   0  -7-18.1153 70.5332   1
   1   0  -6 11724.4 417.922   1
   1   0  -5-11.0844 47.5993   1
   1   0  -4 78.7516 48.4311   1
   1   0  -3 14.3405 37.3041   1
  -1   0   2 47508.3 569.985   3
   1   0  -2 47180.7 522.345   1
   1   0  -1-7.03494 21.9981   1
  -1   0   1-9.99497 28.1978   3
   1   0   0 5322.51 126.536   1
  -1   0   0 5171.23 148.775   4
  -1   0   0 5309.74 147.924   3
  -1   0   0 5546.60 158.596   2
  -1   0  -1 32.1881 26.8349   4
  -1   0  -1 174.692 32.9069   2
  -1   0  -2 186665. 913.527   6
  -1   0  -2 187353. 1047.16   2
  -1   0  -3 20.4981 37.0127   2
  -1   0  -3-13.0412 28.8771   6
  -1   0  -4 47991.6 610.545   6
  -1   0  -4 50021.2 700.802   2
  -1   0  -5 5.75377 43.5505   2
  -1   0  -6 386370. 2376.72   2
  -1   0  -7-4.85034 66.4551   2
  -1   0  -8 2548.67 246.937   2
  -1   0  -9-57.1142 57.9866   2
  -1   0  -9-40.7715 48.0783   6
  -1   0 -10 295.962 107.489   2
  -1   0 -10 94.4276 57.3865   6
  -1   0 -11-97.1290 60.0157   6
  -1   0 -11-6.66513 48.4595   2
  -1   0 -12 6784.76 508.373   2
  -1   0 -12 7011.03 298.924  22
  -1   0 -12 7650.51 299.947  23
  -1   0 -13-135.712 57.8683  23
  -1   0 -13-11.8929 79.9368   2
  -1   0 -14 32145.2 663.544  23
  -1   0 -15 60.3539 62.1956  23
  -1   0 -16 17.3645 38.6304  15
  -1   0 -16 31.1110 58.2172  23
  -1   0 -17-22.1530 58.7475  23
  -1   0 -18 2883.93 174.585  23
  -1   0 -19 58.4557 36.5682  23
  -1   1  20 1582.53 91.5226  24
   1  -1 -19 70.1962 44.5341  23
   1   1 -19 30.6264 30.0819  23
   1   1 -19 23.8110 30.4361  18
   1   1 -18 338.636 69.5002  23
   1  -1 -18 373.259 59.7498  18
   1  -1 -18 388.906 83.2758  23
   1   1 -18 456.007 77.0305  18
   1   1 -17 426.288 80.0604  23
   1  -1 -17 597.435 105.384  23
   1  -1 -17 515.081 79.2686  18
   1   1 -17 596.735 94.2513  18
   1  -1 -16 1673.64 147.249  18
   1   1 -16 1692.76 155.667  23
   1  -1 -16 1808.90 172.068  23
   1   1 -15 308.129 90.8313  22
   1  -1 -15 204.401 84.2283  23
   1  -1 -15 227.082 71.3858  18
   1   1 -15 290.666 81.5438  23
   1   1 -14 34318.1 708.178  22
   1  -1 -14 34003.4 701.574  23
   1  -1 -14 32409.4 653.598  18
   1   1 -14 33925.0 663.841  23
   1  -1 -13 512.064 88.3872  18
  -1  -1  13 649.967 91.0383   9
   1  -1 -13 109.574 79.5576   2
   1   1 -13 212.434 131.860   2
   1   1 -13 773.308 115.199  22
   1  -1 -13 733.091 188.666   1
   1  -1 -13 649.847 102.756  23
   1   1 -13 662.845 94.3671  23
   1  -1 -12 11100.0 375.529  23
   1   1 -12 10780.9 656.077   2
   1   1 -12 11682.3 360.563  23
   1   1 -12 11568.9 392.062  22
   1  -1 -12 10825.0 356.678  18
   1  -1 -11 9464.57 556.682   1
   1   1 -11 10033.5 589.567   2
   1   1 -10 2194.19 264.868   2
   1  -1 -10 2171.34 251.933   1
   1   1  -9 40038.2 1027.41   2
   1  -1  -9 38577.9 961.100   1
   1   1  -8 19516.3 706.252   1
   1  -1  -8 20290.5 649.785   1
   1  -1  -7-41.9972 72.2705   1
   1   1  -7-76.5270 81.6928   1
   1  -1  -6 118280. 1331.73   1
   1   1  -6 117073. 1468.60   1
   1  -1  -5 1555.82 149.208   1
  -1   1   5 1433.73 135.244   3
   1   1  -5 1381.73 160.385   1
  -1   1   4 53581.1 748.421   3
   1  -1  -4 54325.5 767.150   1
   1   1  -4 55808.1 837.503   1
  -1   1   3 4775.58 209.293   3
   1  -1  -3 4817.01 216.096   1
   1   1  -3 4919.95 231.993   1
  -1   1   2 85390.0 839.778   3
   1  -1  -2 83268.3 849.944   1
   1   1  -2 85812.4 830.274   1
   1  -1  -1 169039. 1154.72   1
   1   1  -1 165385. 978.705   5
  -1   1   1 169191. 1290.18   2
  -1  -1   1 167405. 1042.08   4
   1   1   0 936.972 74.9914   5
   1  -1   0 1016.14 97.4343   1
  -1  -1   0 901.418 82.3570   4
   1   1   0 943.476 37.1786   2
  -1   1   0 998.006 107.656   2
  -1  -1  -1 162715. 1105.80   4
  -1  -1  -1 163350. 524.921   1
  -1   1  -1 163484. 1266.16   2
  -1   1  -2 861.085 106.523   2
  -1  -1  -2 945.441 43.9542   2
  -1   1  -3 18014.4 465.876   2
  -1  -1  -3 18074.4 284.468   2
  -1  -1  -3 17757.9 229.545   1
  -1   1  -4 13527.1 185.607   6
  -1  -1  -4 13237.6 267.178   1
  -1   1  -4 13751.3 445.781   2
  -1   1  -5 944.748 149.898   2
  -1  -1  -5 788.364 88.5713   2
  -1   1  -5 888.601 65.2291   6
  -1  -1  -5 784.310 81.5424   1
  -1  -1  -5 885.423 120.046   6
  -1  -1  -6 5378.39 294.490   6
  -1   1  -6 5634.89 336.347   2
  -1   1  -6 5754.31 193.738   6
  -1  -1  -6 5315.97 228.948   1
  -1  -1  -6 5294.01 255.484   2
  -1   1  -7 3838.95 306.123   2
  -1  -1  -7 3446.00 230.075   2
  -1  -1  -7 3577.36 259.066   6
  -1  -1  -7 3698.24 214.015   1
  -1   1  -7 3951.64 179.870   6
  -1  -1  -8 131.870 59.4455   2
  -1   1  -8 234.829 112.269   2
  -1  -1  -8 33.8601 62.4945   6
  -1   1  -9 4891.74 390.601   2
  -1  -1  -9 4491.04 313.398   2
  -1  -1  -9 4680.39 334.061   6
  -1  -1 -10 2754.99 264.740   2
  -1  -1 -10 2455.98 260.091   6
  -1   1 -10 2940.64 324.349   2
  -1  -1 -11 2177.49 258.341   6
  -1  -1 -11 2375.30 266.868   2
  -1   1 -11 2341.55 313.163   2
  -1   1 -12 1470.27 138.435  20
  -1   1 -12 1484.11 142.195  22
  -1   1 -12 1722.25 148.973  23
  -1   1 -12 1235.09 232.564   2
  -1  -1 -12 1581.61 145.053  23
  -1  -1 -12 1478.67 226.516   6
  -1  -1 -12 1668.10 147.514  12
  -1   1 -13 2886.30 203.191  22
  -1  -1 -13 2862.21 320.632   6
  -1   1 -13 3442.43 219.883  23
  -1   1 -13 3155.69 204.902  20
  -1  -1 -13 2921.25 200.933  23
  -1   1 -13 3195.84 391.100   2
  -1   1 -14 764.112 113.724  23
  -1  -1 -14 610.961 100.312  15
  -1  -1 -14 612.725 105.618  23
  -1   1 -14 688.530 105.485  22
  -1  -1 -15 2266.13 182.700  23
  -1   1 -15 1982.68 164.939  22
  -1  -1 -15 2244.50 175.496  15
  -1   1 -15 2626.91 195.770  23
  -1  -1 -16 1914.11 164.838  23
  -1  -1 -16 1660.16 144.605  15
  -1   1 -16 2087.07 169.781  23
  -1   1 -17 317.076 79.4274  23
  -1  -1 -17 315.496 74.2725  23
  -1  -1 -17 271.420 60.1107  15
  -1  -1 -17 289.353 58.4089  13
  -1  -1 -18 2434.74 126.859  13
  -1   1 -18 2773.71 162.852  23
  -1   1 -18 2431.95 121.422  18
  -1  -1 -18 2780.81 165.446  23
  -1   1 -19 404.352 58.9031  23
  -1  -1 -19 330.552 52.7193  23
   1   2 -19 1557.16 89.9265  18
  -1   2  19 1473.92 96.5239  24
   1  -2 -19 1582.06 84.8895  13
  -1   2  18 2160.97 150.294  24
   1   2 -18 2112.09 114.780  23
   1   2 -18 2491.41 142.420  18
   1  -2 -18 2459.87 150.086  23
   1   2 -17 1459.45 114.148  23
   1  -2 -17 1645.07 143.357  23
  -1  -2  16 18.1265 39.2055   9
   1   2 -16 1.17057 39.9875  23
   1   2 -16 55.7358 63.8460  22
   1  -2 -16 100.019 66.2313  23
  -1  -2  15 1325.75 125.037   9
   1  -2 -15 1227.59 124.745  18
   1   2 -15 1496.96 154.427  22
   1  -2 -15 1562.41 162.899  23
   1   2 -15 1625.71 140.263  23
   1   2 -14 52.5410 42.3901  23
   1  -2 -14 22.3862 41.4501  18
   1  -2 -14-3.66974 60.0733  23
  -1  -2  14 25.7100 46.5908  11
   1   2 -14-27.2460 56.4042  22
  -1  -2  14 11.8914 47.5824   9
   1   2 -13 34062.6 698.664  22
   1  -2 -13 33502.9 717.879  23
   1   2 -13 32932.9 678.054  20
  -1  -2  13 32879.8 615.162  11
   1  -2 -13 31437.8 635.028  18
   1   2 -13 32141.6 601.855  23
  -1  -2  13 32699.0 633.239   9
   1  -2 -12-16.6872 48.9135  18
   1  -2 -12-35.3634 50.7352  23
   1   2 -12-17.0722 45.4172  20
   1   2 -12-64.4627 40.7629  23
   1   2 -12 40.1917 52.1393  22
  -1  -2  12 31.5777 44.3229  11
  -1  -2  12-21.3821 45.1119   9
   1  -2 -12 95.7802 61.8374  15
   1   2 -12 4.35842 53.1161   2
  -1  -2  11 569.543 90.3884   9
   1  -2 -11 600.037 95.0866  23
   1   2 -11 672.730 99.4425  20
   1   2 -11 656.447 102.424  22
  -1  -2  11 548.860 87.8073  11
   1  -2 -11 446.172 81.1755  18
   1   2 -11 355.591 134.576   2
   1  -2 -10 16446.7 697.162   1
   1   2 -10 16853.9 772.479   2
   1   2  -9 305.154 110.904   2
   1  -2  -9 62.0112 46.6387   1
   1  -2  -8 4163.06 314.603   1
   1   2  -8 4416.78 355.258   2
   1   2  -7 17631.8 652.211   2
   1  -2  -7 18311.6 626.603   1
  -1   2   6 8037.03 362.003   3
   1   2  -6 7513.36 398.811   2
   1  -2  -6 7604.37 380.021   1
   1  -2  -5 348.410 93.5478   1
  -1   2   5 370.968 86.9443   3
   1   2  -5 354.987 93.3060   2
   1  -2  -4 28799.9 662.771   1
  -1   2   4 28488.8 633.827   3
   1   2  -4 27806.6 649.234   2
   1   2  -3 63448.5 885.004   2
   1  -2  -3 64661.7 960.335   1
  -1   2   3 65520.5 933.253   3
   1  -2  -2 22000.1 547.119   1
  -1   2   2 21967.5 618.150   5
  -1   2   1 1813.07 181.692   2
  -1   2   1 1867.65 189.702   5
   1   2  -1 1906.96 122.697   2
  -1  -2   0 506.376 75.3067   4
  -1   2   0 363.418 98.3255   2
   1  -2   0 457.988 53.0641   6
   1   2   0 542.189 54.8148   2
   1  -2   0 557.214 104.262   1
  -1   2   0 655.869 120.145   5
   1   2   0 522.671 90.8322   5
   1   2   1 195.778 69.0490   5
  -1   2  -1 169.846 73.9816   5
  -1  -2  -1 252.656 51.8506   1
  -1  -2  -1 145.826 52.3312   4
  -1   2  -1 246.674 82.7004   2
  -1   2  -2 20262.8 602.925   2
  -1  -2  -2 19570.2 491.827   4
  -1  -2  -2 19838.1 347.392   1
  -1  -2  -3 1196.66 143.943   6
  -1  -2  -3 1285.38 87.5208   1
  -1  -2  -3 1135.85 134.430   4
  -1   2  -3 1393.81 180.151   2
  -1  -2  -4 108271. 1363.25   6
  -1   2  -4 105133. 1469.31   2
  -1  -2  -5 30833.4 780.332   6
  -1   2  -5 30714.8 835.544   2
  -1  -2  -6 36033.8 880.872   6
  -1   2  -6 36713.2 958.478   2
  -1   2  -7 151.671 96.2421   2
  -1  -2  -7 125.614 74.1370   6
  -1  -2  -8 41600.3 1054.65   6
  -1   2  -8 40432.8 1138.74   2
  -1  -2  -9 11987.8 600.618   6
  -1   2  -9 11653.7 647.441   2
  -1   2 -10 4708.45 425.878   2
  -1  -2 -10 4536.59 398.762   6
  -1   2 -11 722.533 191.542   2
  -1   2 -11 856.124 107.583  23
   1  -2  11 623.858 92.6750   9
  -1  -2 -11 729.798 106.349  15
  -1   2 -11 816.528 108.828  20
  -1  -2 -11 842.708 106.917  23
  -1   2 -11 805.466 105.081  22
   1  -2  11 753.674 94.9927  11
  -1  -2 -11 647.162 171.531   6
   1  -2  12 3168.91 189.887   9
  -1  -2 -12 3253.55 370.210   6
  -1  -2 -12 3172.76 214.928  15
   1  -2  12 2967.33 188.951  11
  -1  -2 -12 2955.42 200.427  23
  -1   2 -12 3248.09 212.010  22
  -1   2 -12 3401.02 206.103  23
  -1   2 -12 3221.28 395.299   2
  -1   2 -12 3241.99 209.485  20
  -1   2 -13 8935.22 348.491  20
  -1  -2 -13 8363.50 347.964  15
  -1  -2 -13 9506.17 357.888  23
  -1   2 -13 9348.00 343.537  23
   1  -2  13 8847.54 316.160  11
  -1   2 -13 8601.82 342.737  22
  -1   2 -14 4692.16 250.287  22
  -1   2 -14 4608.41 252.877  20
  -1  -2 -14 4757.76 253.751  23
  -1  -2 -14 4658.46 254.458  15
  -1   2 -14 4846.77 250.412  23
   1  -2  14 4773.98 225.923  11
  -1  -2 -15 935.660 115.455  15
  -1  -2 -15 941.627 116.431  23
   1  -2  15 1061.09 101.168  11
  -1   2 -15 1098.79 122.492  23
  -1   2 -15 877.210 114.107  22
  -1  -2 -16 694.218 96.8468  13
  -1  -2 -16 520.535 79.1558  15
  -1   2 -16 665.447 92.6078  22
  -1   2 -16 512.345 83.7097  23
  -1  -2 -16 639.128 91.1595  23
  -1  -2 -17 604.037 82.4250  13
  -1  -2 -17 469.435 73.7309  23
  -1   2 -17 537.914 78.2896  23
  -1  -2 -18 380.793 51.2007  23
  -1  -2 -18 320.642 51.3450   7
  -1  -2 -18 440.794 55.2931  13
  -1   2 -18 390.121 57.5527  23
   1  -3 -18-6.34426 18.7066  13
   1   3 -18 8.07866 21.4913  18
   1  -3 -17 227.885 48.4847  13
  -1  -3  17 254.707 40.6239   9
  -1   3  17 253.420 50.9225  24
   1   3 -16-64.0409 53.1710  22
  -1  -3  16 6.56195 28.3399   9
  -1   3  16-9.47084 42.2323  24
  -1  -3  15 1103.04 108.006   9
   1   3 -15 1226.63 128.046  22
  -1   3  15 1180.40 136.232  24
  -1  -3  14 2743.23 175.941  11
   1   3 -14 2966.51 204.181  22
  -1  -3  14 2822.29 180.616   9
  -1   3  14 2857.37 217.633  24
   1  -3 -13 1156.83 137.615  23
  -1   3  13 871.703 136.409  24
  -1  -3  13 1130.55 125.479   9
   1   3 -13 1168.24 135.580  22
  -1  -3  13 1018.80 118.723  11
   1   3 -13 1025.91 125.118  20
  -1  -3  12 13647.6 413.420  11
  -1   3  12 12897.1 474.205  24
   1   3 -12 13732.7 425.016  20
   1  -3 -12 13194.0 443.256  23
   1   3 -12 13347.8 439.988  22
  -1  -3  12 13171.7 406.504   9
   1   3 -11 856.225 121.658  22
   1  -3 -11 720.203 95.8699  16
  -1  -3  11 782.373 109.423  11
   1   3 -11 848.638 114.467  20
  -1   3  11 826.041 129.560  24
   1  -3 -11 738.111 118.412  23
  -1  -3  11 682.034 99.8145   9
  -1  -3  10 2957.61 193.348   9
   1  -3 -10 3439.86 381.753   6
   1   3 -10 3135.75 206.938  22
   1   3 -10 3169.06 356.040   2
  -1  -3  10 3334.66 208.210  11
   1   3 -10 3404.91 208.031  20
  -1   3  10 2885.81 228.356  24
   1  -3 -10 2819.79 209.498  23
   1   3  -9 10065.6 338.759  20
  -1  -3   9 10332.3 348.927   9
   1  -3  -9 10037.1 366.981  23
  -1   3   9 9528.76 390.220  24
  -1  -3   9 10255.1 352.747  11
   1   3  -9 8739.43 570.964   2
   1  -3  -9 9770.23 599.993   6
   1   3  -9 10432.4 360.955  22
   1  -3  -8 5401.44 424.761   6
   1   3  -8 5491.37 424.307   2
   1  -3  -7 4134.46 353.417   6
   1  -3  -7 3889.63 312.348   1
   1   3  -7 4584.59 365.289   2
   1  -3  -6 9648.65 476.938   1
   1   3  -6 10270.5 524.387   2
   1  -3  -6 9834.73 513.161   6
  -1   3   5 6730.17 471.558   5
   1   3  -5 6927.05 409.769   2
   1  -3  -5 6439.98 387.666   6
   1  -3  -5 6158.13 370.287   1
   1  -3  -4 6993.51 386.559   1
  -1   3   4 7790.62 488.124   5
   1   3  -4 7437.01 391.967   2
   1  -3  -4 7318.46 382.789   6
  -1   3   4 7218.63 381.027   3
   1  -3  -3 22850.7 623.095   6
  -1   3   3 22769.6 797.303   5
   1  -3  -3 20998.4 664.088   1
  -1   3   3 23748.1 696.770   3
   1  -3  -2 30255.2 791.780   1
   1  -3  -2 29546.5 659.930   6
  -1   3   2 31470.9 914.029   5
   1  -3  -1 7417.95 404.658   1
  -1   3   1 8247.65 471.266   5
   1  -3   0 570.432 135.403   1
  -1   3   0 400.691 115.387   2
  -1   3   0 263.825 104.265   5
   1   3   0 267.951 85.0560   5
  -1  -3   0 433.350 85.6230   1
   1   3   1 2890.19 260.033   5
   1  -3   1 2946.92 274.778   1
  -1   3  -1 2999.63 298.951   5
  -1  -3  -1 2722.67 187.694   4
  -1   3  -1 2320.98 251.226   2
  -1   3  -2 25406.0 850.752   2
   1   3   2 24417.7 751.540   5
  -1  -3  -2 25573.3 613.352   4
  -1  -3  -3 21331.1 604.698   4
  -1   3  -3 21377.6 797.597   2
   1   3   3 20274.3 706.902   5
  -1   3  -4 417.387 142.843   2
  -1  -3  -4 426.098 94.5888   4
  -1  -3  -4 319.098 100.198   6
   1   3   4 208.902 95.4378   5
  -1  -3  -5 10858.2 542.041   6
  -1  -3  -5 10692.9 496.757   4
  -1   3  -5 11386.2 619.727   2
   1   3   5 10428.2 556.633   5
  -1  -3  -6 131.218 63.4660   4
  -1   3  -6 102.784 86.8016   2
  -1  -3  -6 183.771 82.4975   6
  -1   3  -7 20157.3 884.342   2
  -1  -3  -7 19672.0 774.661   4
  -1  -3  -7 19454.5 790.142   6
  -1   3  -8 672.664 178.470   2
   1  -3   8 1122.87 114.991   9
  -1  -3  -8 909.798 187.412   6
  -1  -3  -8 1171.70 204.697   4
   1  -3   8 1100.34 113.816  11
  -1   3  -8 992.542 110.010  22
  -1  -3  -8 1118.30 126.456  15
  -1   3  -9-21.9465 58.7447   2
  -1  -3  -9-9.00055 60.0798   4
  -1   3  -9 188.214 63.0800  20
   1  -3   9 137.820 59.3683   9
   1  -3   9 34.7364 41.1367  11
  -1  -3  -9-35.1094 58.3746   6
  -1  -3  -9-61.8371 50.8502  15
  -1   3  -9-179.606 59.0217  23
  -1   3  -9-8.12504 39.6666  22
  -1  -3 -10 46857.8 800.381  15
  -1  -3 -10 46351.9 1370.62   6
  -1   3 -10 44322.1 700.953  23
  -1  -3 -10 42611.3 1314.99   4
  -1   3 -10 43348.8 1455.54   2
  -1   3 -10 44978.9 762.064  20
   1  -3  10 46392.1 750.511  11
  -1   3 -10 44504.7 762.403  22
   1  -3  10 45697.1 740.974   9
   1  -3  11 10001.5 352.326   9
  -1   3 -11 10303.3 373.466  22
   1  -3  11 10411.7 362.413  11
  -1   3 -11 9882.22 339.802  23
  -1   3 -11 10340.4 376.299  20
  -1  -3 -11 9968.60 377.254  15
  -1   3 -12 14999.9 452.114  20
  -1  -3 -12 14891.0 460.487  15
   1  -3  12 15650.1 431.785   9
  -1   3 -12 15060.7 458.425  22
  -1   3 -12 14872.4 412.265  23
   1  -3  12 15234.9 431.033  11
  -1  -3 -13 7896.01 327.885  13
  -1   3 -13 6981.95 278.995  23
   1  -3  13 7391.98 293.618  11
  -1   3 -13 6977.79 307.146  22
   1  -3  13 7008.72 278.982   9
  -1   3 -13 6836.62 304.534  20
   1  -3  14 40.5072 37.2396   9
   1  -3  14 94.7642 49.1479  11
  -1   3 -14-7.70796 60.3920  20
  -1   3 -14-7.53816 40.5171  23
  -1   3 -14 84.2571 53.7318  22
  -1  -3 -14 69.0231 47.5690   7
  -1  -3 -14 73.5391 53.4767  13
  -1   3 -15-40.2804 51.9125  22
  -1   3 -15 47.2062 31.7543  23
  -1  -3 -15-2.14725 47.8074  13
  -1  -3 -15 69.1514 38.5413   7
  -1   3 -15-17.7165 51.6583  20
   1  -3  15 1.48474 30.7050  11
   1  -3  15 18.3786 30.3584   9
  -1  -3 -16 48.3639 41.8202  13
  -1   3 -16-24.5673 28.0429  23
  -1   3 -16 10.6088 36.6804  22
  -1   3 -17 3125.07 122.763  23
  -1  -3 -17 3394.38 148.750  13
   1   4 -16 73.2137 30.1127  22
  -1  -4  16 45.9500 21.1409   9
   1  -4 -16 65.7806 20.2857  13
  -1  -4  15 129.522 39.2042   9
  -1   4  15 135.631 42.4017  24
   1   4 -15 196.531 47.7753  22
   1  -4 -15 118.785 36.2349  13
  -1   4  14 291.490 66.4859  24
  -1  -4  14 416.355 69.6199   9
   1   4 -14 434.116 79.0450  22
   1  -4 -14 316.401 57.3266  13
  -1  -4  13 19.5571 42.2118   9
   1  -4 -13 10.3896 34.4835  13
   1   4 -13 0.39860 44.3058  20
   1   4 -13 3.03580 50.1938  22
  -1   4  13 3.48361 41.3864  24
   1  -4 -12 4003.31 192.001  16
   1  -4 -12 4221.06 208.298  13
   1   4 -12 4157.44 233.912  22
  -1  -4  12 3988.95 218.661   9
   1   4 -12 3790.45 213.303  20
  -1   4  12 3862.35 230.771  24
  -1  -4  12 4040.91 217.821  11
  -1  -4  11 431.176 94.4861   9
  -1  -4  11 292.646 76.6986  11
   1   4 -11 382.421 92.0070  22
  -1   4  11 353.869 90.1903  24
   1  -4 -11 319.622 69.2547  16
   1   4 -11 369.344 82.1254  20
   1  -4 -10 22257.4 520.176  16
  -1  -4  10 21486.6 514.092  11
  -1   4  10 21982.5 585.326  24
   1   4 -10 22641.9 550.486  22
   1   4 -10 22132.3 510.619  20
  -1  -4  10 21532.7 519.796   9
   1  -4  -9 119.164 59.3990  16
  -1  -4   9 108.987 60.2945   9
  -1   4   9 79.9140 58.2218  24
  -1  -4   9 137.117 58.9562  11
   1   4  -9 106.291 67.0818  22
   1   4  -9 227.624 73.5529  20
  -1  -4   8-13.9986 42.7233  11
  -1   4   8-67.1170 53.7987  24
   1   4  -8 76.1073 50.8453  20
  -1  -4   8 7.97392 49.5920   9
   1   4  -8 67.9796 51.4631  22
   1  -4  -8 27.3012 40.8556  16
   1   4  -7 636.265 89.5974  20
   1   4  -7 571.479 92.1410  22
   1  -4  -7 695.282 106.164  16
  -1   4   7 694.496 193.950   5
  -1   4   7 604.452 98.6509  24
  -1  -4   7 579.451 88.7339  11
  -1  -4   7 683.212 97.3805   9
  -1   4   6 685.435 189.205   5
   1   4  -6 555.013 83.6355  20
   1  -4  -6 550.332 88.8428  16
  -1   4   6 487.789 90.4561  24
  -1  -4   6 469.391 79.3074  11
   1   4  -6 581.409 93.6247  22
  -1  -4   6 617.872 92.3000   9
  -1   4   5 6761.42 549.839   5
   1  -4  -5 7945.82 309.474  16
   1   4  -5 7487.37 300.969  22
  -1  -4   5 7623.11 299.082   9
  -1   4   5 7773.11 317.167  24
  -1  -4   5 7685.69 282.031  11
  -1   4   4 9734.29 345.327  24
   1  -4  -4 10564.9 346.716  16
  -1  -4   4 9947.25 327.839   9
   1   4  -4 10333.3 347.235  22
  -1   4   4 9558.66 628.670   5
   1  -4  -3 1012.02 110.764  16
   1  -4  -3 769.080 148.128   1
  -1   4   3 1213.82 223.286   5
  -1   4   2 5664.73 468.195   5
   1  -4  -2 5662.19 409.580   1
   1  -4  -1 4122.03 353.065   1
  -1   4   1 3856.61 379.605   5
  -1   4   0 3539.94 372.775   5
   1  -4   0 3981.15 355.940   1
   1   4   1 16514.1 746.500   5
   1  -4   1 15449.7 720.091   1
   1  -4   2 1434.79 232.079   1
   1   4   2 1018.41 196.595   5
   1  -4   3 27987.9 558.436   9
  -1   4  -3 28266.5 581.233  22
  -1  -4  -3 28719.8 552.749  16
   1  -4   3 27200.8 1001.51   1
   1   4   3 26811.9 974.069   5
  -1   4  -4 33.4846 40.9043  22
   1  -4   4 34.8359 80.2344   1
   1  -4   4-37.4961 32.9631  11
  -1   4  -4 168.055 51.6788  24
  -1  -4  -4 3.03650 39.7669  16
   1   4   4 114.290 80.2885   5
   1  -4   4 15.2126 49.7077   9
   1  -4   5 501.384 81.5974   9
  -1   4  -5 529.817 89.8466  24
  -1  -4  -5 642.849 90.6413  16
   1  -4   5 521.509 155.445   1
   1  -4   5 670.597 90.3949  11
  -1   4  -5 664.245 97.6451  22
   1   4   5 601.694 160.342   5
  -1   4  -6 2345.13 346.120   2
   1   4   6 2131.17 301.017   5
  -1  -4  -6 2642.44 178.356  16
  -1   4  -6 2737.64 192.410  24
   1  -4   6 2656.97 183.510   9
   1  -4   6 2725.70 182.478  11
  -1   4  -6 2620.56 185.039  22
   1  -4   7 6478.46 289.582   9
  -1   4  -7 6433.52 290.640  24
   1  -4   7 6501.23 280.626  11
   1   4   7 5556.85 493.989   5
  -1  -4  -7 6784.24 273.727  13
  -1  -4  -7 6744.11 280.793  16
  -1   4  -7 6381.84 294.860  22
  -1   4  -8 943.980 122.356  22
   1  -4   8 1097.95 127.669   9
  -1  -4  -8 1128.25 120.212  13
   1  -4   8 978.587 116.859  11
  -1  -4  -8 1123.54 119.202  16
   1  -4   9 276.834 73.1573  11
  -1  -4  -9 353.102 77.2081  13
   1  -4   9 366.315 84.3286   9
  -1   4  -9 367.406 91.4828  20
  -1   4  -9 311.972 82.0998  22
  -1  -4  -9 340.789 68.5606  16
  -1  -4 -10 388.724 72.1209  16
  -1  -4 -10 257.054 70.7118  13
   1  -4  10 295.386 79.8013  11
  -1   4 -10 209.317 73.5738  22
   1  -4  10 212.551 68.7520   9
  -1   4 -10 259.166 81.8894  20
  -1  -4 -11-5.33823 39.4616  13
  -1  -4 -11 57.4769 34.2218  16
   1  -4  11 66.6767 52.4852   9
   1  -4  11 14.3875 47.4722  11
  -1   4 -11 37.6747 58.7847  20
  -1   4 -11 43.9649 54.9174  22
  -1  -4 -12 126.173 53.3836  13
   1  -4  12 206.874 66.9797   9
  -1   4 -12 142.230 63.1943  22
   1  -4  12 163.586 65.5510  11
  -1   4 -12 98.4006 74.5809  20
   1  -4  13 351.950 68.6437   9
   1  -4  13 356.519 71.6677  11
  -1   4 -13 302.845 77.9900  22
  -1  -4 -13 347.634 68.1154  13
  -1   4 -13 380.705 79.0626  20
   1  -4  14 116.519 38.7128   9
  -1  -4 -14 106.047 40.9255  13
   1  -4  14 136.050 44.0138  11
  -1   4 -14 181.729 53.3795  22
  -1   4 -14 138.361 55.7383  20
  -1  -4 -15 211.980 42.8081  13
   1  -4  15 218.840 38.8285   9
  -1   4 -15 180.638 46.5156  22
  -1  -4 -16 82.6579 22.6113  13
   1   5 -14 328.146 38.5301  22
  -1  -5  14 321.403 37.2407   9
  -1  -5  13 26.8974 27.1006   9
   1   5 -13 24.3936 25.9475  22
  -1  -5  12 16.8738 30.5224   9
   1  -5 -12 8.87534 25.6809  16
   1   5 -12 1.33991 32.8590  22
   1   5 -11 475.892 65.7255  20
  -1   5  11 445.043 65.0853  24
   1  -5 -11 479.301 69.1458  16
   1   5 -11 478.060 75.9111  22
  -1  -5  11 497.006 75.4569   9
  -1  -5  10 33.5298 47.4158   9
  -1   5  10-32.4478 37.5308  24
   1  -5 -10 20.5903 42.3895  16
   1   5 -10-0.60064 45.4195  22
   1   5 -10 39.8786 33.1785  20
   1   5  -9 529.862 76.8761  20
   1   5  -9 528.880 88.0479  22
  -1   5   9 470.450 83.1280  24
  -1  -5   9 484.367 84.9778   9
   1  -5  -9 462.555 80.9401  16
  -1  -5   9 449.980 72.3144  11
  -1   5   8 2142.29 162.378  24
   1   5  -8 2271.35 167.674  22
  -1  -5   8 1849.38 147.164   9
   1  -5  -8 2210.60 166.190  16
   1   5  -8 2237.05 145.437  20
  -1  -5   8 2010.58 143.616  11
  -1  -5   7 48.1302 38.2037   9
   1  -5  -7 45.9324 58.0429  16
  -1   5   7 28.7452 44.0902  24
  -1  -5   7-46.2816 35.4589  11
   1   5  -7-114.431 57.4470  22
   1   5  -6 458.371 91.5732  22
  -1  -5   6 328.104 63.6365  11
  -1  -5   6 395.851 76.5585   9
  -1   5   6 483.689 88.4706  24
   1  -5  -6 403.260 90.6859  16
  -1   5   5 15.1644 47.1166  24
   1  -5  -5 41.5420 57.6415  16
   1   5  -5-11.1171 47.9314  22
  -1  -5   5 70.7044 38.0754   9
  -1  -5   4 1346.71 125.319   9
  -1   5   4 1389.90 134.377  24
   1  -5  -4 1540.95 145.378  16
   1   5  -4 1451.16 142.861  22
  -1   5   3 10950.1 363.339  24
   1   5  -3 10584.1 369.241  22
   1  -5  -3 10884.8 364.813  16
   1  -5  -2 8663.30 320.781  16
  -1  -5   2 9009.40 304.688  16
   1   5  -2 8781.74 336.140  22
  -1   5   2 8766.31 323.206  24
  -1  -5   1 4004.55 212.045  16
   1  -5  -1 3848.87 210.491  16
   1   5  -1 3786.51 223.109  22
  -1   5   1 3692.30 210.943  24
   1  -5   0 34256.3 590.458  16
   1  -5   0 34030.2 607.670   9
   1   5   0 35119.4 667.425  22
  -1   5   0 34995.1 680.883  22
  -1  -5   0 34941.1 623.588  16
  -1   5   0 34231.7 630.185  24
   1  -5   1 2194.57 161.581   9
  -1   5  -1 2256.32 165.541  24
   1  -5   1 2374.48 153.436  16
   1   5   1 2381.66 180.161  22
  -1  -5  -1 2395.28 172.889  16
  -1   5  -1 2319.44 181.078  22
  -1  -5  -2 347.083 84.8748  16
  -1   5  -2 240.446 65.0163  24
  -1   5  -2 187.094 67.1050  22
   1  -5   2 271.653 72.5437   9
  -1  -5  -3 5043.49 248.372  16
   1  -5   3 5047.52 244.908   9
  -1   5  -3 4979.69 244.432  24
  -1   5  -3 4905.83 256.648  22
  -1   5  -4 8528.11 339.167  22
   1  -5   4 8624.13 322.419   9
  -1  -5  -4 8848.29 328.213  16
  -1   5  -4 8575.72 320.693  24
  -1   5  -5 57.0105 50.2750  24
  -1  -5  -5 10.7002 51.3543  16
   1  -5   5-34.9487 43.5855  11
   1  -5   5 42.0153 43.6484   9
  -1   5  -5-1.76232 53.9934  22
   1  -5   6 667.508 94.6739   9
  -1  -5  -6 737.502 101.872  16
  -1   5  -6 651.410 92.7909  24
  -1   5  -6 739.042 110.108  22
   1  -5   6 744.869 97.0280  11
  -1   5  -7 1187.36 128.542  22
  -1  -5  -7 1051.30 116.253  16
   1  -5   7 1249.95 128.616   9
   1  -5   7 1226.02 119.237  11
  -1   5  -7 1367.88 133.850  20
   1  -5   8 1689.81 143.193   9
   1  -5   8 1754.30 140.891  11
  -1  -5  -8 1910.17 147.766  16
  -1   5  -8 1871.65 158.663  22
  -1   5  -8 1852.73 150.520  20
   1  -5   9 1916.00 143.840   9
  -1  -5  -9 1812.21 136.009  16
  -1   5  -9 1632.17 136.753  20
   1  -5   9 1783.92 135.307  11
  -1   5  -9 2062.65 158.760  22
   1  -5  10 5158.11 218.950   9
  -1   5 -10 4998.63 230.416  22
   1  -5  10 4506.35 201.462  11
  -1   5 -10 4963.54 219.638  20
  -1  -5 -10 4939.64 200.453  16
   1  -5  11 66.9898 43.7055   9
  -1   5 -11 44.0332 40.0787  20
  -1  -5 -11 11.5573 24.0876  16
  -1   5 -11 22.2687 43.0264  22
   1  -5  11 18.2416 34.4590  11
  -1   5 -12 203.993 51.2360  22
   1  -5  12 213.757 42.5783  11
  -1   5 -12 207.091 48.7921  20
   1  -5  12 224.958 47.4921   9
   1  -5  13 169.555 33.4836   9
  -1   5 -13 123.025 35.0704  20
  -1   5 -13 120.276 34.6405  22
   1  -6 -10 926.080 58.4529  16
  -1   6  10 923.520 66.3393  22
  -1  -6   9 157.387 30.4589   9
   1  -6  -9 152.628 36.4199  16
  -1  -6   9 204.787 26.9223  14
  -1   6   9 162.355 40.4382  22
   1   6  -9 160.533 32.9482  22
   1   6  -8 361.794 52.6042  22
  -1  -6   8 359.883 47.8388   9
   1  -6  -8 392.022 57.3856  16
   1  -6  -7 1676.50 114.152  16
  -1  -6   7 1487.79 92.6192   9
   1   6  -7 1608.83 109.081  22
   1  -6  -6 6.09155 37.6718  16
   1   6  -6 43.1227 33.9042  22
  -1  -6   6-53.7808 29.3706   9
  -1   6   6-17.1329 48.1993  22
  -1   6   5 77.3379 52.3473  22
   1  -6  -5 80.4667 47.5672  16
   1   6  -5 55.3979 38.4017  22
   1  -6  -4 1101.79 103.749  16
  -1   6   4 1141.82 117.806  22
   1   6  -4 1119.80 104.039  22
   1  -6  -3 404.773 67.4930  16
  -1   6   3 396.160 79.4745  22
   1   6  -3 414.621 70.9987  22
   1   6  -2 5570.29 226.599  22
   1  -6  -2 5818.69 219.315  16
  -1   6   2 5551.29 245.237  22
  -1   6   1 2999.47 185.427  22
   1   6  -1 2947.38 167.345  22
   1  -6  -1 2880.22 151.659  16
   1  -6   0 1813.93 113.360  16
  -1   6   0 1611.04 135.748  22
   1   6   0 1733.65 130.491  22
  -1   6  -1 131.826 60.1495  22
   1   6   1 55.5768 35.7828  22
   1   6   2 8121.32 275.443  22
  -1  -6  -2 8722.04 279.666  16
   1  -6   2 8463.70 253.366   9
  -1   6  -2 8700.69 295.445  22
   1  -6   3 632.207 74.9940   9
  -1  -6  -3 698.450 74.7932  14
  -1   6  -3 682.060 75.3167  20
  -1  -6  -3 718.538 89.4149  16
   1   6   3 599.076 81.3173  22
  -1   6  -3 825.700 99.0646  22
   1   6   4 87.7714 44.4923  22
  -1  -6  -4-25.2560 48.2745  16
  -1  -6  -4 25.3157 27.8163  14
  -1   6  -4 14.7122 43.6004  22
   1  -6   4-35.8458 35.3821   9
  -1   6  -4-8.16139 27.2758  20
   1  -6   5 727.750 79.3135   9
  -1  -6  -5 822.915 92.4293  16
  -1   6  -5 842.897 90.6740  22
  -1   6  -5 858.429 80.1215  20
   1   6   5 727.952 80.5820  22
  -1   6  -6 309.337 50.4367  20
   1  -6   6 306.088 54.8914   9
  -1  -6  -6 376.160 65.3361  16
   1   6   6 285.839 51.6727  22
  -1   6  -6 278.839 58.6512  22
  -1   6  -7 389.334 49.7883  20
   1  -6   7 442.225 58.7009   9
   1   6   7 349.452 50.3601  22
  -1  -6  -7 389.888 60.4532  16
  -1   6  -7 382.921 60.0694  22
  -1   6  -8 112.690 28.1940  20
  -1   6  -8 121.762 39.5222  22
   1  -6   8 162.211 39.9138   9
   1  -6   9 287.609 40.6555   9
  -1   6  -9 270.643 43.8031  22
  -1   6  -9 265.745 34.1482  20
   1  -6  10 210.872 29.6626   9
  -1   6 -10 283.822 35.6805  22
  -2   0  20 4330.29 144.587  24
   2   0 -19-28.5566 35.0867  18
   2   0 -19 50.3770 38.7811  23
   2   0 -18 603.392 88.5019  18
   2   0 -18 476.744 81.5002  23
   2   0 -17 13.0565 48.8219  23
   2   0 -17 9.84099 50.6481  18
   2   0 -16 1523.44 156.179  23
   2   0 -16 1574.86 154.626  18
   2   0 -15-35.1631 57.8995  23
   2   0 -15-0.27052 55.3118  18
   2   0 -14 23383.0 563.376  18
   2   0 -14 23139.8 566.122  23
   2   0 -13 3.15369 51.7046  23
   2   0 -13 278.728 116.383   1
   2   0 -12 10208.1 354.333  23
   2   0 -12 8076.04 566.533   1
   2   0 -11-35.5741 63.2450   1
   2   0 -10 17709.0 741.520   1
   2   0  -9 4.26308 73.4323   1
   2   0  -8 21205.9 704.534   1
   2   0  -7-53.7808 90.6122   1
   2   0  -6 20812.4 608.607   1
   2   0  -5 53.7318 74.1096   1
   2   0  -4 62150.3 883.990   1
  -2   0   3-13.3766 53.8538   3
   2   0  -3 3.07277 47.3428   1
   2   0  -2 2871.13 161.922   1
  -2   0   2 2832.75 183.289   3
   2   0  -1 98.4173 50.4512   1
  -2   0   1 108.260 67.7883   3
  -2   0   1 10.6061 17.0933   5
  -2   0   0 708020. 2438.53   3
  -2   0   0 708250. 2408.69   4
   2   0   0 705702. 2061.13   1
  -2   0   0 704039. 2540.30   2
  -2   0  -1-66.4417 46.3044   2
  -2   0  -1-5.56426 39.5781   3
   2   0   1-8.57352 36.2666   1
  -2   0  -2 6533.61 258.201   4
   2   0   2 6899.32 210.985   1
  -2   0  -2 6226.90 255.256   2
  -2   0  -3 7.20118 41.3920   2
  -2   0  -3 31.6024 37.3755   4
  -2   0  -4 68455.3 945.491   2
  -2   0  -5-25.9529 40.8629   6
  -2   0  -5 17.3119 64.5881   2
  -2   0  -6 24304.8 655.768   2
  -2   0  -6 23942.6 564.319   6
  -2   0  -7-11.6418 38.3003   6
  -2   0  -7 103.059 68.2888   2
  -2   0  -8 60486.8 1176.15   2
  -2   0  -8 65453.1 1030.45   6
  -2   0  -9 55.1153 68.8364   2
  -2   0  -9-114.695 56.8814   6
  -2   0 -10 9840.77 546.874   2
  -2   0 -11 164.474 80.0352   2
  -2   0 -12 7193.56 290.156  12
  -2   0 -12 7236.07 306.402  23
  -2   0 -12 6946.26 508.885   2
  -2   0 -13 40.3534 46.5099  12
  -2   0 -13-86.7547 56.3624  23
  -2   0 -14 17711.4 488.666  23
  -2   0 -14 17500.7 446.310  12
  -2   0 -15 23.0321 48.9925  23
  -2   0 -16 5717.15 264.060  23
  -2   0 -17 32.4535 47.4378  23
  -2   0 -17-13.2070 37.8448  15
  -2   0 -18 13.7369 26.0440  15
  -2   0 -18-2.77347 38.1017  23
  -2   0 -19 49.6562 26.6062  23
   2   1 -19 3098.36 130.117  23
   2  -1 -19 3058.62 127.111  18
   2  -1 -19 3542.95 165.208  23
  -2   1  19 3179.78 165.356  24
   2   1 -19 3606.31 155.834  18
   2  -1 -18 184.767 55.5330  18
   2   1 -18 293.532 70.5810  18
   2  -1 -18 247.113 68.4559  23
   2   1 -18 292.629 59.6675  23
   2   1 -17 111.522 63.6782  18
   2   1 -17 117.068 52.2798  23
   2  -1 -17 90.8078 54.8361  23
   2  -1 -17 110.173 56.1713  18
   2  -1 -16 632.811 102.450  18
   2  -1 -16 602.854 108.248  23
   2   1 -16 539.421 90.6057  23
  -2  -1  15 213.921 55.8862   9
   2  -1 -15 56.4214 64.3708  18
   2  -1 -15 65.2051 60.8694  23
   2   1 -15 111.412 52.9064  23
  -2  -1  14 11783.2 375.590   9
   2  -1 -14 13061.7 444.164  23
   2   1 -14 11992.3 393.578  23
   2  -1 -14 12449.9 417.393  18
   2   1 -14 12408.0 422.429  22
   2  -1 -13 238.059 88.8349   1
   2  -1 -13 590.676 102.980  18
   2   1 -13 451.816 92.3620  22
  -2  -1  13 436.033 86.1723   9
   2   1 -13 349.549 77.7870  23
   2  -1 -13 555.095 106.857  23
   2   1 -13 144.192 80.0974   2
  -2  -1  12 12196.3 371.977   9
   2   1 -12 12315.1 697.068   2
   2  -1 -12 11560.4 683.661   1
   2   1 -12 12763.4 383.560  23
   2  -1 -12 12861.8 406.139  18
   2   1 -12 12722.9 407.332  22
   2  -1 -12 13771.3 431.279  23
   2   1 -11 948.975 193.669   2
   2  -1 -11 994.601 209.121   1
   2  -1 -10 41748.9 1138.72   1
   2   1 -10 43973.3 1226.41   1
   2   1  -9 3124.24 318.008   1
   2  -1  -9 3145.53 298.863   1
   2  -1  -8 4919.37 348.182   1
   2   1  -8 5496.40 389.176   1
   2   1  -7 41763.0 986.014   1
   2  -1  -7 41460.4 939.275   1
   2   1  -6 47927.1 988.525   1
   2  -1  -6 46396.1 928.926   1
   2  -1  -5 16774.4 523.567   1
   2   1  -5 16987.2 544.249   1
  -2   1   5 15674.7 524.934   3
   2   1  -4 45492.4 807.966   1
  -2   1   4 43848.9 828.312   3
   2  -1  -4 45446.0 807.563   1
   2   1  -3 9878.30 343.994   1
   2  -1  -3 9797.25 359.013   1
  -2   1   3 9943.39 376.632   3
  -2   1   2 5505.48 274.705   3
   2   1  -2 5103.90 223.389   1
   2  -1  -2 5337.32 258.254   1
  -2  -1   1 75616.5 924.024   4
  -2   1   1 78183.9 1006.40   3
   2   1  -1 76645.7 736.482   1
  -2   1   1 79188.6 898.663   5
   2  -1  -1 76846.3 936.544   1
  -2   1   0 999999. 3864.42   2
   2  -1   0 973441. 3331.90   1
  -2  -1   0 968454. 3288.03   4
  -2   1   0 956413. 3082.69   5
  -2  -1  -1 42447.0 708.886   4
   2  -1   1 42101.0 695.109   1
  -2   1  -2 15820.9 326.859   4
  -2  -1  -2 15954.4 459.593   4
  -2   1  -2 16445.3 510.619   2
  -2   1  -3 63772.3 709.672   4
  -2  -1  -3 63722.7 593.366   2
  -2  -1  -4 13420.5 321.100   2
  -2   1  -4 14211.5 530.969   2
  -2   1  -5 384.924 111.247   2
  -2  -1  -5 367.736 68.8206   2
  -2  -1  -5 294.037 87.8670   6
  -2  -1  -6 169.882 60.3394   2
  -2  -1  -6 75.3733 65.8477   6
  -2   1  -6 63.5173 92.3717   2
  -2  -1  -7 27431.5 653.233   2
  -2   1  -7 28317.4 865.864   2
  -2  -1  -7 28367.5 763.874   6
  -2   1  -8 5692.03 409.745   2
  -2  -1  -8 5350.18 318.152   2
  -2  -1  -8 5583.00 360.116   6
  -2  -1  -9 1633.97 205.203   6
  -2   1  -9 1842.76 249.236   2
  -2  -1 -10 6464.20 419.675   6
  -2   1 -10 6522.81 493.242   2
  -2  -1 -11 537.216 136.248   6
  -2   1 -11 520.024 166.921   2
  -2   1 -11 691.442 94.2908  20
  -2   1 -11 621.965 93.5182  23
  -2  -1 -11 612.712 93.9757  23
  -2   1 -11 681.778 98.3909  22
  -2  -1 -11 692.000 99.4861  12
  -2  -1 -12 4179.67 372.673   6
  -2  -1 -12 5251.27 255.761  23
  -2   1 -12 4891.27 251.277  23
  -2   1 -12 4364.38 450.406   2
  -2   1 -12 4667.86 246.480  22
  -2  -1 -12 4940.52 256.695  12
  -2   1 -12 4839.38 236.432  20
  -2   1 -13 1575.60 150.531  23
  -2  -1 -13 1643.31 159.102  12
  -2   1 -13 1325.41 136.701  22
  -2  -1 -13 1398.02 140.787  23
  -2   1 -13 1533.36 140.127  20
  -2   1 -14-22.6176 51.4558  23
  -2  -1 -14 6.22324 39.4266  13
  -2   1 -14 72.6575 49.7010  22
  -2  -1 -14-44.4699 46.3583  23
  -2  -1 -15 3542.63 217.662  15
  -2  -1 -15 4077.30 215.455  13
  -2  -1 -15 3619.65 215.249  23
  -2   1 -15 3808.87 224.744  23
  -2  -1 -16 242.556 63.4446  15
  -2  -1 -16 307.048 64.0790  13
  -2   1 -16 347.144 82.4896  23
  -2  -1 -16 175.941 59.4086  23
  -2  -1 -17 497.077 76.6752  23
  -2  -1 -17 506.746 64.4623  13
  -2   1 -17 530.099 86.5872  23
  -2  -1 -17 460.901 67.1657  15
  -2  -1 -18 1.96758 22.8819  15
  -2   1 -18 64.4003 42.9585  23
  -2  -1 -18 96.0835 36.0672  23
  -2   1 -19 120.858 31.5152  23
  -2  -1 -19 108.874 31.8057   7
   2   2 -19 275.056 40.7645  18
   2  -2 -19 306.729 38.9148  13
  -2   2  19 275.500 46.2406  24
  -2   2  18 23.6839 46.4254  24
   2   2 -18 38.8459 37.6212  18
   2  -2 -18-77.6119 22.9428  18
   2   2 -17 482.182 81.1742  18
   2  -2 -17 308.929 57.9812  18
  -2   2  17 635.477 105.135  24
   2  -2 -17 468.329 86.8717  23
   2  -2 -16 9344.91 314.718  18
   2   2 -16 9871.25 339.622  22
  -2  -2  16 9288.20 295.642   9
   2  -2 -15 664.352 99.7161  18
   2   2 -15 729.281 112.904  22
   2  -2 -15 705.773 118.330  23
  -2  -2  15 751.329 101.860   9
   2  -2 -14 3436.39 222.074  18
   2  -2 -14 3415.71 238.069  23
   2   2 -14 3203.99 218.549  22
  -2  -2  14 3719.29 215.707   9
  -2  -2  13 623.603 99.2771   9
   2  -2 -13 800.344 114.171  18
   2  -2 -13 683.471 118.291  23
   2   2 -13 969.100 123.399  22
   2  -2 -12 44998.0 787.495  18
  -2  -2  12 45662.2 755.307   9
   2   2 -12 45636.1 783.831  22
   2   2 -12 45351.0 1395.99   2
   2  -2 -12 43343.8 1318.71   1
   2  -2 -12 48060.6 855.960  23
   2   2 -11 112.982 79.3211   2
   2  -2 -11 102.899 59.9749  23
   2  -2 -11 263.259 69.0990  18
  -2  -2  11 123.443 59.3916   9
  -2  -2  11 176.656 57.1648  11
   2   2 -11 83.8052 49.1325  22
   2  -2 -11 219.524 91.7384   1
   2   2 -11 93.4774 54.4308  20
   2  -2 -10 11742.9 645.571   1
   2   2 -10 11677.7 646.860   2
   2  -2  -9 9471.48 548.306   1
   2   2  -9 9194.50 539.402   2
   2   2  -8 155.844 94.3337   2
   2  -2  -8 84.9189 73.2463   1
   2  -2  -7 2577.62 262.586   1
  -2   2   7 2763.87 261.857   3
   2   2  -7 2590.15 258.017   2
  -2   2   6 2194.81 227.271   3
   2  -2  -6 2395.23 242.682   1
   2   2  -6 2304.65 216.447   2
  -2   2   5 3991.82 297.953   3
   2  -2  -5 3855.78 290.725   1
   2   2  -5 4053.46 268.422   2
  -2   2   4 55593.7 1043.20   3
   2   2  -4 55094.7 881.036   2
   2  -2  -4 55697.3 1037.74   1
   2  -2  -3 17461.5 570.200   1
  -2   2   3 17256.5 572.213   3
  -2   2   3 17761.2 600.378   5
   2   2  -3 17171.1 434.576   2
  -2   2   2 5313.62 316.581   3
   2   2  -2 4636.64 191.431   2
  -2   2   2 4566.16 300.420   5
   2  -2  -2 4792.79 298.096   1
   2  -2  -1 78245.8 1167.02   1
  -2   2   1 78187.0 1214.34   5
  -2   2   0 5417.50 325.750   5
  -2   2   0 5027.09 348.611   2
   2  -2   0 4886.11 305.287   1
   2   2   0 5134.86 238.532   5
   2   2   1 82082.4 981.141   5
   2  -2   1 84211.1 1264.35   1
  -2  -2  -1 82176.2 1115.15   4
  -2   2  -1 82300.6 1264.29   5
  -2   2  -1 84899.0 1410.08   2
  -2  -2  -2 6267.08 325.840   4
  -2   2  -2 6052.51 394.892   2
   2   2   2 6350.99 293.689   5
  -2   2  -3 168.188 107.300   2
  -2  -2  -3 212.068 94.6224   4
  -2  -2  -4 314.488 107.611   6
  -2   2  -4 219.739 109.003   2
  -2  -2  -4 155.446 80.1961   4
  -2  -2  -5 4855.39 345.091   6
  -2  -2  -5 4542.90 336.957   4
  -2   2  -5 5183.63 395.940   2
  -2  -2  -6 1084.88 179.305   6
  -2   2  -6 1077.17 193.147   2
  -2  -2  -6 1077.58 182.951   4
  -2  -2  -7 1153.44 191.796   6
  -2   2  -7 970.915 198.391   2
  -2  -2  -8 5814.39 417.035   6
  -2   2  -8 6426.40 496.133   2
  -2   2  -9-33.8976 55.8744   2
  -2  -2  -9-153.744 97.0167   6
  -2  -2 -10 20284.3 514.060  15
  -2  -2 -10 19810.2 495.016  12
   2  -2  10 20062.1 460.647  11
  -2   2 -10 19120.6 932.893   2
  -2  -2 -10 19081.1 821.755   6
  -2   2 -10 20558.5 490.409  23
  -2   2 -10 19619.4 476.293  22
  -2   2 -10 20080.6 479.634  20
  -2   2 -11 24355.8 550.425  23
  -2   2 -11 21505.5 520.341  20
  -2   2 -11 20857.5 508.720  22
  -2  -2 -11 23089.8 568.497  15
  -2  -2 -11 23107.8 926.813   6
  -2  -2 -11 23310.7 558.665  12
   2  -2  11 22457.5 502.702  11
  -2   2 -11 21220.8 1032.75   2
   2  -2  12 526.332 86.8016  11
  -2   2 -12 541.648 96.6493  23
  -2  -2 -12 332.088 86.2072  15
  -2   2 -12 425.401 80.4511  22
  -2  -2 -12 580.407 95.9676  13
  -2   2 -12 458.759 88.6658  20
  -2  -2 -13 2237.40 191.013  15
  -2  -2 -13 2235.34 180.352  13
   2  -2  13 2489.35 166.872  11
  -2   2 -13 2416.22 183.210  23
  -2   2 -13 2277.02 170.422  20
  -2   2 -13 2326.20 172.944  22
   2  -2  14 5804.12 241.901  11
  -2  -2 -14 5919.84 288.569  15
  -2  -2 -14 5793.80 259.528  23
  -2  -2 -14 5895.85 280.913  13
  -2   2 -14 6355.94 285.146  23
  -2   2 -14 5221.51 249.601  22
  -2   2 -14 5323.52 251.174  20
  -2  -2 -15 278.055 76.4692  15
  -2   2 -15 129.610 63.6292  23
  -2  -2 -15 183.126 67.1819  13
  -2  -2 -15 268.576 66.5368  23
  -2   2 -15 132.607 51.2939  22
  -2  -2 -16 261.832 62.0929  13
  -2  -2 -16 344.761 72.6112  15
  -2   2 -16 369.649 72.4037  23
  -2  -2 -17 506.735 67.3338  13
  -2  -2 -17 554.556 79.3307   7
  -2   2 -17 513.310 73.8729  23
  -2  -2 -18 352.270 41.7290  13
  -2   2 -18 424.736 54.5024  23
  -2  -2 -18 309.250 44.8369   7
  -2   3  18 2649.70 109.780  24
   2   3 -18 2890.79 108.380  18
   2  -3 -18 2837.51 100.595  13
   2   3 -17 9.67612 30.3399  18
  -2  -3  17 47.7483 26.5150   9
  -2   3  17 14.3439 30.6121  24
  -2  -3  16 6.04211 31.7194   9
  -2   3  16 50.5159 45.1536  24
   2   3 -16 34.1938 34.6260  22
  -2   3  15 2871.55 204.890  24
  -2  -3  15 2882.79 168.926   9
   2   3 -15 2677.28 171.065  22
  -2  -3  14 332.368 77.5841   9
   2  -3 -14 320.195 69.9664  18
  -2   3  14 260.975 93.4787  24
   2   3 -14 312.104 78.6747  22
   2   3 -13 13254.1 417.708  22
   2  -3 -13 12705.1 396.776  18
  -2  -3  13 13553.1 406.131   9
  -2   3  13 13881.1 483.876  24
   2  -3 -12 229.648 77.2334  18
  -2  -3  12 141.102 65.1535   9
  -2   3  12 157.459 81.1023  24
   2   3 -12 160.239 64.9510  22
   2   3 -12 172.026 58.1070  20
  -2  -3  11 5468.49 273.497   9
   2  -3 -11 5670.69 277.313  18
  -2   3  11 5516.68 317.853  24
   2   3 -11 5843.97 269.624  20
   2   3 -11 5850.95 283.368  22
  -2  -3  11 5942.30 282.107  11
   2  -3 -10 9031.34 351.684  18
   2   3 -10 9032.84 341.579  22
  -2  -3  10 8997.40 342.461   9
  -2  -3  10 9389.37 350.209  11
   2  -3 -10 9363.50 615.956   6
  -2   3  10 8942.64 398.659  24
   2   3 -10 9027.79 329.967  20
   2  -3  -9 21483.7 527.863  18
   2  -3  -9 19249.8 819.343   1
   2   3  -9 20916.8 483.515  20
  -2   3   9 21112.0 586.327  24
  -2  -3   9 21887.6 520.408  11
   2   3  -9 21335.9 508.082  22
  -2  -3   9 21317.8 516.626   9
   2  -3  -8 7072.33 295.339  18
   2   3  -8 7167.61 284.081  22
   2  -3  -8 6708.05 477.122   1
  -2  -3   8 7181.76 288.007  11
  -2   3   8 7640.19 343.807  24
  -2  -3   8 7459.39 300.586   9
   2  -3  -7 1455.96 213.080   1
  -2   3   7 1504.68 255.656   5
   2  -3  -6 689.195 155.851   1
  -2   3   6 568.982 154.300   5
  -2   3   5 1656.95 213.268   3
  -2   3   5 1758.47 250.596   5
   2  -3  -5 1748.40 225.863   1
  -2   3   4 4094.79 329.712   3
   2  -3  -4 4164.53 334.492   1
  -2   3   4 4049.37 360.687   5
   2  -3  -3 10491.2 416.246   6
  -2   3   3 10397.8 526.865   3
   2  -3  -3 10897.8 534.929   1
  -2   3   3 10611.8 562.858   5
   2  -3  -2 1002.27 169.894   1
  -2   3   2 993.834 185.663   5
   2  -3  -1 8554.58 472.202   1
  -2   3   1 7789.69 482.759   5
  -2   3   0 23507.4 831.272   5
   2   3   0 21697.5 654.402   5
   2  -3   0 21721.3 760.055   1
  -2   3   0 22380.5 855.755   2
  -2  -3  -1 3500.49 256.742   4
   2  -3   1 4064.89 339.631   1
  -2   3  -1 4118.41 378.374   2
   2   3   1 4000.56 285.838   5
   2   3   2 1453.80 175.217   5
  -2  -3  -2 1222.87 163.527   4
   2  -3   2 1460.49 215.220   1
  -2   3  -2 1407.58 236.092   2
  -2  -3  -3 4255.09 312.761   4
   2  -3   3 3992.54 352.244   1
  -2   3  -3 4150.41 393.634   2
   2   3   3 4147.24 310.517   5
  -2  -3  -4 34909.3 933.320   4
  -2   3  -4 35252.3 1169.16   2
   2   3   4 34659.6 932.570   5
  -2  -3  -5 19011.9 728.917   4
   2   3   5 18374.9 717.588   5
  -2   3  -5 19696.5 897.518   2
  -2   3  -6 136.043 92.7081   2
  -2  -3  -6 463.251 135.964   4
  -2  -3  -7 18.0939 39.4756  15
  -2   3  -7 98.8506 58.7668  24
  -2  -3  -7-51.2864 74.2361   4
   2  -3   8 51.1254 41.2449   9
  -2   3  -8-0.25748 46.7109  24
  -2   3  -8-28.3834 69.0199   2
  -2  -3  -8 122.793 80.6372   4
  -2  -3  -8 34.2591 41.9276  13
  -2  -3  -8 52.3421 48.0538  15
  -2   3  -8 93.9589 52.5624  23
  -2   3  -8 60.6731 48.4426  22
  -2  -3  -8 264.346 70.3228   7
   2  -3   9 1971.33 157.175   9
  -2   3  -9 1862.79 312.057   2
  -2  -3  -9 2122.49 302.801   4
  -2  -3  -9 1978.92 173.783   7
  -2  -3  -9 2061.07 175.649  15
  -2  -3  -9 1997.37 160.930  13
  -2   3  -9 1894.33 152.875  23
   2  -3   9 1709.32 149.160  11
  -2   3  -9 1978.08 161.774  22
   2  -3  10 3938.71 221.324   9
  -2  -3 -10 4567.08 267.461   7
  -2  -3 -10 4262.58 240.359  13
  -2   3 -10 4222.12 229.704  23
   2  -3  10 3805.83 220.977  11
  -2   3 -10 3715.84 220.374  22
  -2  -3 -10 3872.67 244.804  15
  -2   3 -10 3957.37 235.102  20
   2  -3  11 3013.91 191.298   9
  -2  -3 -11 3256.31 229.122   7
  -2   3 -11 3163.29 209.216  20
  -2  -3 -11 3126.97 220.169  15
  -2  -3 -11 3448.83 219.538  13
  -2   3 -11 2891.67 194.245  23
   2  -3  11 3197.47 202.594  11
  -2   3 -11 3157.25 203.423  22
   2  -3  12 21146.4 480.544   9
  -2  -3 -12 21477.7 556.081  15
  -2  -3 -12 20985.6 532.541  13
  -2   3 -12 20282.9 494.655  23
  -2   3 -12 19810.8 500.659  22
   2  -3  12 19945.9 488.665  11
  -2  -3 -12 20452.4 550.704   7
  -2   3 -12 20371.0 508.314  20
   2  -3  13 475.933 75.5987   9
   2  -3  13 354.993 71.7708  11
  -2  -3 -13 290.194 83.9961  15
  -2   3 -13 330.653 80.3955  23
  -2  -3 -13 383.128 86.8963   7
  -2  -3 -13 397.293 92.1312  13
  -2   3 -13 346.051 80.9971  22
  -2   3 -13 322.041 80.8442  20
  -2  -3 -14 1212.89 125.050   7
  -2   3 -14 978.467 105.486  23
   2  -3  14 1169.71 109.606  11
  -2   3 -14 1120.27 114.144  22
  -2   3 -14 950.412 108.969  20
  -2  -3 -15 444.437 78.9007  13
  -2   3 -15 335.267 61.8812  22
   2  -3  15 427.499 59.7704  11
  -2  -3 -15 375.147 66.5266   7
  -2   3 -15 394.799 68.1783  23
  -2   3 -16 171.787 42.8215  23
  -2  -3 -16 96.8480 32.6095   7
  -2  -3 -16 136.727 44.5133  13
  -2  -3 -17 120.830 31.4563  13
  -2   3 -17 91.2698 24.9789  23
   2   4 -16 1139.83 66.0754  18
  -2   4  16 1204.86 76.2394  24
  -2  -4  16 1306.51 75.3879   9
  -2  -4  15 34.2578 29.3053   9
   2  -4 -15 45.8373 21.3864  13
  -2   4  15-19.6148 32.2834  24
   2   4 -15 43.8829 26.9697  22
  -2   4  14 85.8729 50.3849  24
   2  -4 -14 98.4610 31.9125  13
   2   4 -14 123.370 44.6819  22
  -2  -4  14 117.183 46.6655   9
  -2  -4  13 39.5302 51.5917   9
   2  -4 -13 69.1588 35.4887  13
   2  -4 -13 34.6065 34.3092  16
  -2   4  13 66.8788 54.4113  24
   2   4 -13 22.0497 40.3437  22
  -2  -4  12 533.935 87.7333   9
   2  -4 -12 484.098 76.4848  16
  -2   4  12 687.303 109.253  24
   2   4 -12 555.410 87.6753  22
  -2   4  11 19387.3 536.047  24
   2   4 -11 19513.7 481.312  22
   2  -4 -11 18812.7 463.146  16
   2   4 -11 17934.1 434.616  20
  -2  -4  11 19224.4 476.771   9
   2   4 -10 2690.28 188.973  22
   2  -4 -10 2325.03 174.986  16
  -2   4  10 2614.76 210.733  24
   2   4 -10 2391.65 164.118  20
  -2  -4  10 2366.83 176.528   9
  -2  -4   9 7531.88 313.273   9
  -2  -4   9 7646.10 306.042  11
   2   4  -9 7505.15 307.736  22
  -2   4   9 7863.55 354.582  24
   2   4  -9 8005.33 294.182  20
  -2  -4   8 5850.20 265.894  11
   2   4  -8 5915.93 270.924  22
  -2   4   8 6204.86 311.528  24
  -2  -4   8 5636.71 269.110   9
  -2  -4   7 4541.44 237.543   9
   2   4  -7 4922.59 242.885  22
  -2  -4   7 4576.53 231.481  11
  -2   4   7 4750.01 273.308  24
  -2  -4   6 109.067 44.8677   9
  -2   4   6 7.77969 50.9317  24
  -2  -4   6 4.58092 36.4284  11
   2   4  -6 25.9727 45.4574  22
  -2   4   6-52.3985 86.1503   5
  -2  -4   5 9.58778 32.5446   9
  -2  -4   5 1.64762 27.9779  11
   2  -4  -5-18.6103 46.1254   1
   2   4  -5 105.362 46.6770  22
  -2   4   5-47.0358 52.4098  24
  -2  -4   4 31934.6 575.298   9
   2   4  -4 32624.3 590.958  22
  -2   4   4 32267.1 1183.49   5
  -2   4   4 33400.1 669.026  24
   2   4  -3 1558.34 129.570  22
   2  -4  -3 1279.34 216.334   1
  -2   4   3 1629.10 146.892  24
  -2   4   3 1603.34 260.497   5
   2  -4  -2 93.0341 79.0164   1
  -2  -4   2 9.57260 36.2799  16
  -2   4   2 98.9909 89.9706   3
  -2   4   2 5.98545 41.9651  24
  -2   4   2-105.504 106.227   5
  -2   4   1 261.785 69.3885  24
   2  -4  -1 8.52450 67.6658   1
  -2  -4   1 251.954 60.6306  16
  -2   4   1 251.464 118.857   5
   2  -4   0 197.015 75.2529   1
  -2   4   0 249.975 68.1773  24
  -2  -4   0 227.121 59.9847  16
  -2   4  -1 19948.0 490.763  24
  -2  -4  -1 19725.0 463.071  16
  -2   4  -2-1.78865 39.4811   2
  -2  -4  -2 322.629 71.8282  16
   2  -4   2 373.370 77.2041   9
   2  -4   2 24.3997 73.8121   1
  -2   4  -2 287.074 65.6880  22
  -2   4  -2 257.287 60.5363  24
   2  -4   3 17724.1 845.775   1
  -2   4  -3 18074.3 471.334  24
   2  -4   3 17258.9 455.264   9
  -2   4  -3 17703.5 464.927  22
  -2   4  -3 17446.2 898.324   2
  -2  -4  -3 17364.7 440.314  16
  -2   4  -4 5752.12 272.701  24
   2  -4   4 5425.35 483.370   1
  -2  -4  -4 5398.44 249.577  16
   2  -4   4 5309.98 255.306   9
  -2   4  -4 5578.29 265.020  22
  -2   4  -4 5402.25 518.778   2
   2  -4   5 8890.57 336.278   9
  -2  -4  -5 9155.74 321.554  16
   2  -4   5 9609.77 651.289   1
  -2  -4  -5 9048.47 291.689  14
  -2  -4  -5 9007.45 303.777  13
  -2   4  -5 9332.51 347.066  22
  -2   4  -5 9278.76 357.212  24
  -2   4  -5 8991.45 681.687   2
   2  -4   6-9.01604 49.6642   9
  -2  -4  -6 47.3149 47.3714  16
  -2   4  -6 33.2416 45.6588  24
  -2  -4  -6-65.0689 45.1520  13
   2  -4   6 69.1513 46.7370  11
  -2   4  -6-88.1669 55.0492  22
   2  -4   7-30.4543 56.8488   9
  -2  -4  -7-50.5023 39.4834  16
  -2  -4  -7 38.0821 41.4119  13
  -2   4  -7-1.61716 57.5354  24
  -2   4  -7 6.52762 43.1411  23
   2  -4   7 12.7654 41.2547  11
  -2   4  -7 25.7712 47.1443  22
   2  -4   8 881.780 113.549   9
  -2  -4  -8 920.581 105.724  16
  -2  -4  -8 834.002 109.716  13
  -2   4  -8 890.673 104.319  23
   2  -4   8 831.222 111.038  11
  -2   4  -8 917.506 118.146  22
   2  -4   9 45.5474 48.0425  11
  -2  -4  -9 23.9573 39.9204  13
  -2  -4  -9-11.4457 42.7680  16
   2  -4   9 49.1616 50.1168   9
  -2   4  -9 36.6444 41.2036  23
  -2   4  -9 17.1258 46.4081  22
  -2   4  -9 7.54962 66.7408  20
   2  -4  10 109.153 60.9004   9
  -2   4 -10 158.451 61.6913  22
   2  -4  10 50.2665 57.0529  11
  -2  -4 -10 199.738 52.1950  16
  -2  -4 -10 162.462 55.9439  13
  -2   4 -10 210.217 59.6981  23
  -2   4 -10 59.7132 56.7694  20
   2  -4  11 5322.04 240.815   9
  -2   4 -11 5006.95 219.199  23
  -2  -4 -11 5165.34 242.744  13
   2  -4  11 4953.99 242.214  11
  -2   4 -11 5133.59 249.559  22
  -2   4 -11 5215.56 258.042  20
  -2   4 -12 4815.80 200.976  23
  -2   4 -12 5120.26 240.017  20
  -2  -4 -12 4902.41 227.455  13
   2  -4  12 4872.06 213.759   9
   2  -4  12 4897.39 222.978  11
  -2   4 -12 4921.92 232.285  22
   2  -4  13 246.051 49.1030   9
  -2  -4 -13 192.246 55.3237  13
  -2   4 -13 223.338 47.6439  23
   2  -4  13 251.722 56.9499  11
  -2   4 -13 268.602 61.7866  22
  -2   4 -13 85.0981 50.3459  20
  -2   4 -14 342.311 62.2544  20
   2  -4  14 323.514 46.3369   9
  -2  -4 -14 300.750 54.3034  13
  -2   4 -14 267.674 41.1370  23
   2  -4  14 277.621 47.3959  11
  -2   4 -14 273.075 50.4910  22
   2  -4  15 1430.11 79.2231  11
  -2   4 -15 1305.85 75.7821  22
  -2  -5  13 421.190 51.2856   9
   2   5 -13 406.548 45.5127  22
   2   5 -12 1425.81 95.8741  22
   2  -5 -12 1315.32 85.3431  16
  -2   5  12 1353.48 99.4786  24
  -2  -5  12 1494.88 100.586   9
   2  -5 -11 14579.0 325.863  16
  -2  -5  11 14982.8 337.750   9
   2   5 -11 14634.8 332.433  22
  -2   5  11 13861.3 347.729  24
   2  -5 -10 1594.63 127.178  16
  -2   5  10 1338.74 124.607  24
   2   5 -10 1639.49 124.464  22
  -2  -5  10 1709.26 128.009   9
   2   5  -9 955.173 101.428  22
  -2   5   9 881.200 108.855  24
   2  -5  -9 964.635 109.719  16
  -2  -5   9 1031.49 104.170   9
  -2   5   8 2964.48 197.648  24
   2  -5  -8 3054.24 192.342  16
   2   5  -8 2833.82 173.393  22
  -2  -5   8 2870.42 172.331   9
   2  -5  -7 1878.21 162.261  16
   2   5  -7 1863.43 145.421  22
  -2   5   7 1864.63 158.974  24
  -2  -5   7 1569.96 130.454   9
  -2  -5   6-0.60547 29.8683   9
  -2   5   6 12.7142 58.2711  24
   2  -5  -6-43.7918 67.3650  16
   2   5  -6-42.5171 39.3510  22
  -2  -5   5 91.9418 40.0624   9
   2  -5  -5 62.9437 47.0323  16
  -2   5   5 115.639 63.0132  24
   2   5  -5 83.3190 40.4125  22
  -2   5   4 95.6468 55.9092  24
   2  -5  -4 163.787 61.5726  16
   2   5  -4 162.784 57.7318  22
   2  -5  -3 6778.59 287.248  16
   2   5  -3 6990.55 280.834  22
  -2   5   3 6941.82 303.454  24
   2  -5  -2 1431.61 132.199  16
   2  -5  -2 1260.30 122.675   9
   2   5  -2 1455.54 131.687  22
  -2   5   2 1489.07 141.900  24
  -2   5   1 2877.89 194.901  24
   2  -5  -1 2643.60 170.279  16
   2   5  -1 2993.32 186.515  22
   2  -5  -1 2798.21 185.478   9
  -2  -5   0 4186.34 224.279  16
   2  -5   0 4241.13 204.095  16
   2  -5   0 4259.09 226.740   9
   2   5   0 4165.39 217.041  22
  -2   5   0 4078.33 233.088  22
  -2   5   0 4087.40 228.790  24
  -2   5  -1 1410.40 137.959  24
  -2  -5  -1 1401.32 136.030  16
   2  -5   1 1311.56 131.691   9
   2   5   1 1473.46 132.492  22
  -2   5  -1 1370.95 138.722  22
  -2   5  -2 748.407 108.212  22
  -2   5  -2 868.183 111.861  24
  -2  -5  -2 749.292 107.650  16
   2  -5   2 803.091 107.690   9
   2   5   2 783.582 99.5414  22
  -2   5  -3 5056.80 254.874  22
  -2   5  -3 5340.17 258.879  24
  -2  -5  -3 5450.72 257.542  16
   2  -5   3 5400.25 255.701   9
   2   5   3 5626.34 247.764  22
   2  -5   4 1586.84 141.455   9
  -2   5  -4 1611.40 148.254  24
  -2  -5  -4 1611.71 146.110  16
  -2  -5  -4 1692.58 131.246  14
   2  -5   4 1563.66 130.125  11
  -2   5  -4 1531.64 142.612  22
   2  -5   5 2337.71 170.861   9
  -2  -5  -5 2405.67 169.139  16
   2  -5   5 2498.89 165.615  11
  -2  -5  -5 2241.08 142.285  14
  -2   5  -5 2378.37 174.128  22
  -2   5  -5 2319.67 174.672  24
   2  -5   6 1319.95 130.111   9
  -2  -5  -6 1154.18 120.989  16
   2  -5   6 1312.30 124.103  11
  -2   5  -6 1323.36 131.566  24
  -2   5  -6 1240.45 127.683  22
   2  -5   7 353.751 70.5967  11
  -2  -5  -7 504.150 83.9385  16
   2  -5   7 377.536 77.8776   9
  -2   5  -7 373.762 79.5304  22
   2  -5   8 372.960 81.2912   9
  -2  -5  -8 201.902 56.6232  16
   2  -5   8 263.449 60.2685  11
  -2   5  -8 442.645 82.8375  22
  -2   5  -8 432.469 82.6753  20
  -2   5  -9 109.292 56.6680  20
   2  -5   9 96.1397 51.7231   9
   2  -5   9 47.5059 40.0636  11
  -2   5  -9 87.8901 51.2936  22
   2  -5  10 23.9936 37.9107   9
   2  -5  10 14.0480 35.1815  11
  -2   5 -10-10.4472 39.9749  22
  -2   5 -10-11.9474 41.5259  20
   2  -5  11 2155.01 121.023  11
  -2   5 -11 2171.94 129.191  20
  -2   5 -11 2053.72 123.250  22
   2  -5  11 2213.01 125.325   9
   2  -5  12 110.382 30.9901  11
   2  -5  12 71.5175 30.9926   9
  -2   5 -12 106.012 32.7497  22
  -2   5 -12 135.727 40.2279  20
  -2   5 -13 70.5157 21.4615  20
   2  -5  13 32.0644 18.0699  11
   2  -6  -9 83.0408 30.7258  16
  -2   6   9 67.6524 30.9397  22
   2  -6  -8 252.186 44.4877  16
  -2  -6   8 196.108 30.7452  14
   2   6  -8 190.931 31.6244  22
  -2   6   8 250.743 49.0759  22
   2  -6  -7-14.9452 34.2653  16
  -2   6   7 75.0334 29.4017  24
  -2  -6   7 2.50832 21.2610  14
   2   6  -7 9.96503 19.9798  22
  -2   6   7-15.9715 42.9108  22
   2  -6  -6 85.8089 39.6759  16
  -2   6   6 67.4180 47.3252  22
   2   6  -6 39.3201 28.0353  22
  -2   6   6 50.7619 33.8926  24
  -2   6   5 700.104 74.0002  24
   2  -6  -5 906.326 89.0459  16
   2   6  -5 839.139 74.6672  22
  -2   6   5 774.572 93.8911  22
  -2   6   4 187.841 48.2920  24
   2  -6  -4 252.184 49.8696  16
   2   6  -4 195.476 45.2557  22
  -2   6   4 135.274 57.1657  22
   2  -6  -3 1393.79 105.268  16
  -2   6   3 1271.65 106.648  24
   2   6  -3 1391.78 100.680  22
  -2   6   3 1312.44 121.571  22
  -2   6   2-16.5015 51.7731  22
   2  -6  -2-9.39397 28.0593  16
  -2   6   2-20.6747 40.2409  24
   2   6  -2 19.1038 26.2708  22
   2  -6  -1 6113.36 196.971  16
  -2   6   1 6069.24 225.366  24
   2   6  -1 6303.38 210.214  22
  -2   6   1 6518.33 254.158  22
   2  -6   0 1028.75 90.5097   9
  -2  -6   0 1185.62 106.258  14
  -2   6   0 1024.05 109.631  22
  -2   6   0 888.621 90.3491  24
   2  -6   1 731.743 80.2876   9
  -2   6  -1 836.344 87.1411  24
  -2  -6  -1 878.678 92.3873  14
  -2   6  -1 908.982 102.229  22
  -2   6  -2 38.1076 46.8525  22
  -2   6  -2-14.5794 33.0077  24
   2  -6   2 7.55914 34.3424   9
  -2  -6  -2 9.69226 34.7718  14
   2  -6   3 7771.73 243.660   9
  -2  -6  -3 7961.16 233.195  14
  -2   6  -3 7213.04 233.784  24
  -2   6  -3 7874.84 260.994  22
   2  -6   4 5327.38 199.618   9
  -2  -6  -4 5221.75 172.105  14
  -2   6  -4 5507.08 211.787  22
   2  -6   5 717.238 76.6831   9
  -2   6  -5 664.030 72.3533  20
  -2   6  -5 719.524 79.9291  22
   2  -6   6 92.5508 38.0029   9
  -2   6  -6 81.1201 35.5545  22
  -2   6  -6 129.212 38.9343  20
   2  -6   7 515.476 59.2695   9
  -2   6  -7 519.202 56.8161  20
  -2   6  -7 470.236 57.0263  22
  -2   6  -8 1147.64 73.4866  20
  -2   6  -8 1310.10 81.3476  22
   2  -6   8 1309.28 79.7903   9
   2  -6   9 150.574 26.3905   9
   3   0 -19 9.11547 32.7314  18
  -3   0  19-13.8712 29.5871  24
   3   0 -18 575.605 80.0458  18
   3   0 -18 601.814 78.3223  23
   3   0 -17-13.3919 54.4878  18
   3   0 -17 20.2016 46.3353  23
   3   0 -16 2554.63 189.798  18
   3   0 -16 2448.62 183.880  23
   3   0 -15 67.6800 63.8487  18
   3   0 -15 61.5585 53.0261  23
   3   0 -14 26858.3 611.283  18
   3   0 -14 27105.2 623.350  23
   3   0 -13 77.4602 57.2920  23
   3   0 -13 27.9605 48.1630  18
   3   0 -12 5041.41 256.005  18
   3   0 -12 4741.45 254.426  23
   3   0 -12 3904.54 410.837   1
  -3   0  12 4335.13 228.432   9
   3   0 -11 48.9060 44.7041  18
   3   0 -11-30.0935 66.8944   1
   3   0 -10 14494.2 712.102   1
   3   0  -9-63.6189 68.7364   1
   3   0  -8 89967.7 1563.54   1
   3   0  -7 24.3652 78.8684   1
   3   0  -6 62122.1 1143.25   1
   3   0  -5 54.5960 70.0821   1
   3   0  -4 142559. 1513.37   1
  -3   0   3-36.0402 79.2029   3
   3   0  -3-13.8015 54.4372   1
  -3   0   2 19706.4 576.547   3
   3   0  -2 19962.3 492.778   1
  -3   0   1-7.80836 60.3090   3
   3   0  -1-3.18066 39.2870   1
  -3   0   0 5380.04 276.035   4
  -3   0   0 6120.38 300.010   3
   3   0   0 5782.48 240.048   1
  -3   0  -1-31.6745 46.0593   4
   3   0   1 39.6089 38.3512   1
  -3   0  -1 41.2409 47.7159   3
   3   0   2 60.6719 35.9148   1
  -3   0  -2 82.4815 64.7992   2
  -3   0  -2 69.6089 60.5889   3
  -3   0  -2-90.4505 61.3678   4
  -3   0  -3-6.96213 57.6600   2
  -3   0  -3 12.7550 58.4225   4
  -3   0  -3 34.9177 51.9561   3
   3   0   3 12.6241 23.1044   1
  -3   0  -4 10246.0 438.699   4
  -3   0  -4 10587.8 368.850   3
   3   0   4 10071.2 322.874   1
  -3   0  -4 10835.2 447.147   2
  -3   0  -5 2.87582 53.8132   2
  -3   0  -5-18.1432 54.5441   4
  -3   0  -5 65.4495 44.2769   3
   3   0   5-48.3083 31.2003   1
  -3   0  -6 7261.59 423.495   4
  -3   0  -6 6508.08 402.506   2
  -3   0  -7 37.4035 46.3319   2
  -3   0  -7-32.2239 59.4627   4
  -3   0  -8 3428.51 323.654   4
  -3   0  -8 3104.53 300.694   2
  -3   0  -9-170.500 72.0049   2
  -3   0  -9 109.180 81.9137   4
  -3   0 -10 1357.20 226.081   2
  -3   0 -10 1591.32 239.148   4
  -3   0 -10 1637.02 144.196  12
  -3   0 -11 94.1600 52.1537  12
  -3   0 -11 21.9736 40.1273  23
  -3   0 -12 3399.04 366.007   4
  -3   0 -12 3470.36 217.740  12
  -3   0 -12 3354.24 208.565  23
  -3   0 -13-6.40201 43.0830  23
  -3   0 -13-27.8249 48.1986  12
  -3   0 -14 5406.54 258.715  23
  -3   0 -14 5339.96 253.108  12
  -3   0 -15 14.3393 38.9235  23
  -3   0 -16 153.711 55.6654  23
  -3   0 -17 26.8116 30.9684  15
  -3   0 -17 31.4891 37.1789  23
  -3   0 -18 5304.51 155.568  15
  -3   0 -18 6752.10 185.367  23
   3  -1 -19 60.2128 28.5884  18
   3   1 -19-30.3112 29.5476  18
  -3   1  19 55.1251 29.0674  24
   3  -1 -18 132.202 48.2726  18
   3   1 -18 181.365 54.0225  18
  -3   1  18 173.484 59.3453  24
   3  -1 -17 1050.08 115.251  18
   3   1 -17 889.561 90.5962  23
   3  -1 -17 885.993 113.289  23
   3   1 -17 1156.01 118.768  18
   3  -1 -16 590.238 98.4885  18
   3   1 -16 718.332 111.323  18
   3  -1 -16 587.278 102.921  23
   3   1 -16 479.103 78.9542  23
   3  -1 -15 140.718 71.3617  18
   3   1 -15 205.834 73.2981  18
   3  -1 -15 248.539 82.8204  23
   3   1 -15 154.040 54.3815  23
  -3  -1  15 109.935 50.2731   9
   3   1 -14 5861.38 272.362  23
   3  -1 -14 5344.44 282.852  18
   3  -1 -14 5980.80 307.877  23
  -3  -1  14 5117.92 255.798   9
   3  -1 -13 15106.8 464.573  18
   3  -1 -13 15615.2 494.861  23
   3   1 -13 14652.5 431.242  22
  -3  -1  13 14831.7 433.962   9
   3  -1 -12 6616.99 304.119  18
   3   1 -12 6446.83 511.651   2
   3  -1 -12 6959.19 321.881  23
   3  -1 -12 6306.02 524.673   1
   3   1 -12 6434.61 284.361  22
  -3  -1  12 6689.20 287.380   9
   3  -1 -11 5839.94 275.146  18
   3  -1 -11 5317.18 453.402   1
   3  -1 -11 5745.54 286.109  23
   3   1 -11 5691.90 255.258  22
   3   1 -11 5410.33 465.791   1
  -3  -1  11 5656.13 258.247   9
   3   1 -10 1351.78 234.144   1
   3  -1 -10 807.311 176.898   1
   3  -1  -9 13023.5 645.757   1
   3   1  -9 12781.5 659.346   1
   3  -1  -8 8151.74 493.747   1
   3   1  -8 8205.90 500.210   1
   3   1  -7 6012.57 403.111   1
   3  -1  -7 6515.65 418.288   1
   3  -1  -6 3873.83 309.929   1
  -3   1   6 3782.26 318.543   3
   3   1  -6 3983.36 311.638   1
   3   1  -5 533.594 119.614   1
  -3   1   5 674.210 153.996   3
   3  -1  -5 693.408 142.886   1
   3   1  -4 14243.3 498.332   1
  -3   1   4 13396.7 554.621   3
   3  -1  -4 14353.8 528.915   1
  -3   1   3 26748.0 741.173   3
   3   1  -3 27171.4 632.403   1
  -3   1   3 25918.9 607.877   5
   3  -1  -3 28037.8 699.489   1
   3  -1  -2 55.9216 75.2397   1
  -3   1   2 112.974 101.023   3
   3   1  -2 147.558 57.7582   1
  -3   1   2 164.323 60.0844   5
  -3   1   1 99008.4 1374.44   3
   3   1  -1 101409. 979.544   1
   3  -1  -1 99960.4 1256.42   1
  -3   1   1 98155.5 1072.54   5
  -3  -1   0 3025.77 230.721   4
  -3   1   0 3251.93 253.292   3
   3   1   0 3315.55 148.108   1
   3  -1   0 3447.88 231.614   1
  -3   1   0 2976.63 260.675   2
  -3  -1  -1 36365.5 786.083   4
   3  -1   1 35775.0 725.164   1
  -3   1  -1 35978.3 880.799   2
  -3   1  -2 40077.4 658.709   4
  -3  -1  -2 40721.9 862.600   4
   3  -1   2 40455.0 799.792   1
  -3   1  -2 38965.4 944.716   2
  -3   1  -3-19.8828 36.2952   4
  -3  -1  -3 34.1925 66.1011   4
  -3   1  -3-67.1196 82.7826   2
   3  -1   3-16.8558 53.3893   1
  -3   1  -4 67515.3 957.178   4
  -3  -1  -4 72069.6 1249.89   4
   3  -1   4 69786.1 1107.83   1
  -3   1  -4 68805.3 1347.62   2
  -3   1  -5 5595.43 301.368   4
  -3  -1  -5 6066.42 393.290   4
  -3   1  -5 6141.24 423.385   2
  -3   1  -6 119271. 1489.95   4
  -3  -1  -6 122631. 1834.33   4
  -3   1  -6 117659. 1903.14   2
  -3   1  -7-124.516 94.0091   2
  -3   1  -7 28.0729 47.7140   4
  -3  -1  -7 17.9642 72.1754   4
  -3  -1  -8 16637.2 738.443   4
  -3   1  -8 15241.6 603.408   4
  -3   1  -9-70.0413 83.3989   2
  -3  -1  -9 6.39539 97.8665   4
  -3   1 -10 1216.34 241.032   2
  -3  -1 -10 1144.93 217.735   4
  -3   1 -10 1484.49 132.277  12
  -3  -1 -10 1519.25 143.001  12
  -3  -1 -10 1390.23 125.267  13
  -3   1 -10 1426.45 133.154  23
  -3   1 -11 1655.50 283.238   2
  -3  -1 -11 2011.85 293.249   4
  -3  -1 -11 2064.29 154.334  13
  -3   1 -11 1981.70 153.502  12
  -3   1 -11 2167.26 167.499  23
  -3  -1 -11 2236.48 160.531  23
  -3  -1 -11 2264.85 179.991  12
  -3   1 -12 5812.41 274.410  23
  -3   1 -12 5948.89 260.528  12
  -3  -1 -12 5867.87 289.590  12
  -3  -1 -12 5414.26 251.995  13
  -3  -1 -12 5700.27 258.550  23
  -3  -1 -13 3154.67 212.600  12
  -3  -1 -13 3113.07 190.188  13
  -3   1 -13 3139.89 206.900  23
  -3  -1 -13 3419.13 201.615  23
  -3  -1 -14 2828.51 194.294  12
  -3  -1 -14 2637.53 170.906  13
  -3  -1 -14 2718.92 180.031  23
  -3   1 -14 2813.67 192.234  23
  -3   1 -15 1319.73 128.813  23
  -3  -1 -15 1397.34 139.553  15
  -3  -1 -15 1315.51 112.598  13
  -3  -1 -15 1265.67 118.857  23
  -3  -1 -16 333.872 69.0804  15
  -3  -1 -16 345.343 56.7130  13
  -3  -1 -16 310.571 60.8016  23
  -3   1 -16 376.590 75.8105  23
  -3  -1 -17 133.210 42.6886  15
  -3  -1 -17 160.954 38.4297  23
  -3   1 -17 172.574 52.2504  23
  -3  -1 -18 28.9654 21.6793  15
  -3   1 -18 160.051 38.3014  23
  -3  -1 -18 130.120 36.7517   7
   3   2 -18 477.460 61.2127  18
  -3   2  18 467.006 66.5597  24
   3  -2 -18 400.845 50.2727  18
   3  -2 -17 702.165 81.1220  18
   3   2 -17 675.391 83.7415  18
  -3   2  17 605.114 89.4484  24
  -3  -2  16-3.23295 39.4114   9
   3  -2 -16 11.6036 50.5781  18
   3   2 -16-7.56770 47.6156  18
  -3   2  16-9.73514 67.4148  24
  -3  -2  15 105.947 58.7425   9
   3  -2 -15 113.295 56.9112  18
  -3   2  15 185.489 80.5162  24
   3  -2 -14 10101.0 374.494  18
   3  -2 -14 10772.1 408.979  23
   3   2 -14 10106.8 350.032  22
  -3  -2  14 10766.5 362.293   9
   3  -2 -13 12215.8 425.241  18
   3  -2 -13 13284.8 458.021  23
   3   2 -13 12085.3 391.506  22
  -3  -2  13 12776.2 406.858   9
   3  -2 -12 70.8397 70.2151  18
  -3  -2  12 5.66942 51.5320   9
   3  -2 -12 32.8310 53.6863  23
   3   2 -12 40.1500 44.5994  22
   3   2 -11 1011.39 188.878   2
  -3  -2  11 834.693 108.390   9
   3  -2 -11 1028.73 128.248  18
   3  -2 -11 820.952 119.936  23
   3  -2 -11 561.742 168.931   1
   3   2 -11 835.650 105.184  22
   3  -2 -10 929.741 118.269  18
  -3  -2  10 789.145 105.973   9
   3   2 -10 828.695 102.498  22
   3  -2 -10 1019.00 192.533   1
   3  -2 -10 578.928 102.943  23
   3   2 -10 476.445 160.225   2
   3  -2  -9 26830.7 996.935   1
   3   2  -9 27948.8 953.742   2
   3   2  -8 571.987 142.527   2
   3  -2  -8 801.638 179.664   1
   3  -2  -7 2733.42 299.408   1
  -3   2   7 2358.16 283.652   3
   3   2  -7 2676.68 261.579   2
  -3   2   6 50218.6 1228.26   3
   3  -2  -6 50960.5 1200.18   1
   3   2  -6 52904.7 1064.89   2
  -3   2   5 1345.10 200.572   3
   3   2  -5 1272.72 154.681   2
   3  -2  -5 1343.15 210.680   1
  -3   2   5 1338.54 196.405   5
  -3   2   4 4848.24 367.008   3
   3  -2  -4 5096.59 355.712   1
  -3   2   4 5027.27 347.610   5
  -3   2   3 29900.7 866.900   3
   3  -2  -3 30129.3 837.184   1
  -3   2   3 29860.1 814.602   5
  -3   2   2 28676.3 786.987   5
  -3   2   2 26832.7 814.324   3
   3  -2  -2 28110.3 792.512   1
  -3   2   1 9509.76 482.043   3
   3  -2  -1 9534.87 460.152   1
  -3   2   1 9612.22 456.819   5
  -3  -2   0 3245.84 261.805   4
   3  -2   0 3609.44 287.914   1
  -3   2   0 3821.09 288.689   5
  -3   2   0 3269.49 318.011   2
  -3  -2  -1 36846.6 870.028   4
   3  -2   1 37150.6 916.537   1
  -3   2  -1 37610.9 1057.84   2
  -3   2  -2 5796.51 432.736   2
  -3  -2  -2 5829.14 362.455   4
   3  -2   2 5964.88 384.595   1
  -3  -2  -3 3305.58 286.614   4
   3  -2   3 3915.01 318.350   1
  -3   2  -3 3499.35 353.168   2
  -3  -2  -4 7929.15 464.603   4
   3  -2   4 8012.28 471.233   1
  -3   2  -4 8471.86 559.911   2
  -3  -2  -5 24581.5 846.883   4
  -3   2  -5 23624.5 945.304   2
  -3  -2  -6 2138.04 266.551   4
  -3   2  -6 1639.07 284.446   2
  -3  -2  -7 11731.6 638.440   4
  -3   2  -7 10705.0 683.274   2
  -3  -2  -8 3818.01 387.982   4
  -3   2  -8 3670.69 419.104   2
  -3   2  -9 2473.03 176.935  23
  -3  -2  -9 2842.61 142.123  17
  -3  -2  -9 2336.17 311.297   4
  -3   2  -9 2377.79 345.225   2
  -3  -2  -9 2704.09 193.039  15
  -3  -2  -9 2439.55 174.985  13
  -3  -2  -9 2608.96 185.172  12
  -3  -2 -10 6372.74 547.243   4
  -3  -2 -10 7490.92 327.678  15
  -3  -2 -10 7071.43 294.816  13
  -3   2 -10 7458.37 307.465  23
  -3   2 -10 7641.83 623.575   2
  -3  -2 -10 6791.44 307.983  12
  -3   2 -10 6976.81 281.698  20
  -3  -2 -11 3238.97 226.154  15
  -3  -2 -11 2947.35 197.312  13
   3  -2  11 3040.57 189.760  11
  -3  -2 -11 3085.37 212.554  12
  -3   2 -11 3045.66 209.324  23
  -3   2 -11 3349.30 198.515  20
  -3  -2 -12 7905.46 346.882  15
  -3  -2 -12 7723.54 317.195  13
  -3   2 -12 8229.70 329.852  23
   3  -2  12 8112.96 301.512  11
  -3  -2 -12 8006.37 344.865  12
  -3   2 -12 7809.54 297.337  20
  -3  -2 -13 307.311 72.2022  13
  -3  -2 -13 235.921 81.6236  15
  -3   2 -13 241.254 75.2834  23
   3  -2  13 158.684 51.9645  11
  -3   2 -13 246.298 60.0445  20
  -3  -2 -14 12.9643 60.4021  15
  -3  -2 -14-6.16715 37.6846  13
  -3   2 -14 17.4464 53.9506  23
  -3   2 -14-37.7320 41.1829  20
  -3  -2 -15 18.2762 52.7861  15
  -3  -2 -15 52.3581 45.2699  13
  -3  -2 -15 35.0600 59.7803   7
  -3   2 -15 23.6680 48.1720  23
  -3  -2 -16 1205.98 118.716   7
  -3  -2 -16 957.836 97.7423  15
  -3  -2 -16 1131.83 96.3898  13
  -3   2 -16 1032.14 99.5147  23
  -3   2 -17 1080.53 85.6403  23
  -3  -2 -17 1138.40 91.6222   7
   3   3 -17 1232.62 79.4004  18
  -3  -3  17 1261.53 78.1098   8
  -3   3  17 1333.68 97.9974  24
   3   3 -16 25.0308 35.2382  18
  -3  -3  16 67.6278 35.1251   9
  -3   3  16 64.8364 47.9655  24
  -3  -3  15 563.732 79.9316   9
  -3   3  15 448.928 89.9482  24
   3   3 -15 458.377 66.6769  22
   3  -3 -14 217.760 64.4774  18
  -3  -3  14 302.105 72.5902   9
  -3   3  14 244.209 86.1957  24
   3   3 -14 197.606 55.3764  22
   3  -3 -13 2247.35 171.956  18
   3   3 -13 2292.73 161.223  22
  -3   3  13 2432.32 209.507  24
  -3  -3  13 2745.95 187.921   9
   3  -3 -12 2340.79 187.582  18
  -3   3  12 2509.77 215.466  24
   3   3 -12 2700.78 180.621  22
  -3  -3  12 2618.79 187.986   9
   3  -3 -11 858.197 120.962  18
  -3  -3  11 680.263 102.246   9
  -3   3  11 910.381 143.508  24
   3   3 -11 753.284 99.2336  22
   3  -3 -10 5782.71 289.248  18
  -3   3  10 5250.90 307.304  24
  -3  -3  10 5765.19 279.715   9
   3   3 -10 5867.27 263.682  22
  -3   3   9 1186.17 235.810   5
   3  -3  -9 771.420 116.270  18
  -3  -3   9 724.397 106.878   9
   3  -3  -9 644.564 162.824   1
  -3   3   9 758.895 128.442  24
   3   3  -9 769.349 101.691  22
  -3   3   8 422.146 142.583   5
   3  -3  -8 199.351 118.023   1
   3  -3  -8 349.270 82.5762  18
  -3  -3   8 252.763 71.4743   9
  -3   3   8 134.807 65.8056  24
  -3   3   7 2498.57 193.290  24
  -3  -3   7 2643.15 182.378   9
   3  -3  -7 2469.79 184.811  18
   3  -3  -7 2457.21 299.982   1
  -3   3   6 1056.97 206.931   3
   3  -3  -6 1048.23 209.045   1
  -3   3   6 749.548 175.842   5
  -3   3   5 946.196 192.420   5
  -3   3   5 887.380 193.008   3
   3  -3  -5 1284.12 229.582   1
  -3   3   4 230.852 105.169   3
   3  -3  -4 42.2908 86.3983   1
  -3   3   4 76.1051 81.6525   5
  -3   3   3 12329.7 638.655   3
  -3   3   3 11672.0 617.993   5
   3  -3  -3 12082.8 611.652   1
  -3   3   2 3320.03 336.856   3
   3  -3  -2 3383.31 335.551   1
  -3   3   2 3586.21 347.068   5
   3  -3  -1 1733.43 238.660   1
  -3   3   1 1995.37 261.104   3
  -3   3   1 2169.48 272.553   5
   3  -3   0 5517.66 413.790   1
  -3   3   0 6011.50 450.849   5
  -3  -3  -1 4024.24 320.343   4
   3  -3   1 3912.91 354.179   1
  -3   3  -1 4024.58 410.668   2
  -3  -3  -2 1787.05 214.420   4
  -3   3  -2 1818.26 278.933   2
   3  -3   2 1924.67 257.736   1
   3  -3   3 4321.98 392.253   1
  -3  -3  -3 3208.08 311.301   4
  -3   3  -3 3489.17 391.868   2
  -3  -3  -4 7754.28 498.087   4
   3  -3   4 8583.65 553.479   1
  -3   3  -4 8015.74 605.352   2
  -3  -3  -5 2967.14 317.422   4
   3  -3   5 3241.27 353.908   1
  -3   3  -5 3278.17 405.244   2
   3  -3   6 7449.19 296.503   9
  -3  -3  -6 6788.19 503.757   4
  -3  -3  -6 6994.61 254.399  16
  -3  -3  -6 7951.14 331.170   7
   3  -3   6 7051.19 530.287   1
  -3  -3  -6 7598.48 303.235  15
  -3  -3  -6 7684.94 296.771  13
  -3   3  -6 7348.17 308.336  24
  -3  -3  -6 6692.75 269.539  12
  -3   3  -6 7017.54 613.123   2
   3  -3   7-245.668 101.666   1
  -3  -3  -7 253.017 101.122   4
   3  -3   7-27.6776 46.6630   9
  -3   3  -7 72.3331 80.2567   2
  -3  -3  -7 27.4989 28.6664  16
  -3  -3  -7-3.93973 44.8636  15
  -3  -3  -7-44.5152 46.3570  13
  -3  -3  -7-31.8953 40.8786  12
  -3  -3  -7 3.96260 58.6010   7
  -3   3  -7-66.4956 47.1894  24
  -3   3  -7 70.1805 47.4220  22
   3  -3   8 9717.11 340.498   9
  -3  -3  -8 8962.77 616.573   4
  -3   3  -8 9071.59 352.863  24
  -3   3  -8 9937.44 349.071  23
   3  -3   8 9613.89 636.838   1
  -3  -3  -8 10078.4 376.935  15
  -3  -3  -8 9600.28 347.541  13
  -3   3  -8 8663.17 316.639  22
  -3   3  -8 9387.20 732.338   2
  -3  -3  -8 9726.43 382.870   7
   3  -3   9-113.531 56.6492   9
  -3  -3  -9-58.8087 61.1405  15
  -3  -3  -9 20.4429 56.0148  13
  -3  -3  -9-19.6209 45.2776   7
  -3   3  -9 11.1504 58.6195  23
  -3   3  -9 10.8394 35.5079  22
   3  -3  10 17955.5 451.938   9
  -3  -3 -10 17567.2 526.356   7
  -3  -3 -10 18377.6 520.001  15
  -3  -3 -10 17379.4 476.228  13
   3  -3  10 17275.7 459.068  11
  -3   3 -10 16762.6 444.650  22
  -3   3 -10 18033.5 477.354  23
  -3   3 -10 17569.7 473.380  20
   3  -3  11 6123.93 256.556   9
  -3  -3 -11 6072.84 300.359  15
  -3  -3 -11 5943.71 306.159   7
  -3  -3 -11 5506.54 270.677  13
  -3   3 -11 5640.42 273.037  23
   3  -3  11 5881.59 266.809  11
  -3   3 -11 5734.33 256.272  22
  -3   3 -11 5615.16 266.205  20
  -3   3 -12 931.076 115.757  23
  -3  -3 -12 891.497 128.995   7
  -3  -3 -12 937.496 125.816  15
  -3  -3 -12 821.997 111.273  13
   3  -3  12 843.381 104.637  11
  -3   3 -12 713.314 92.0800  22
  -3   3 -12 945.147 106.415  20
  -3  -3 -13 3201.31 204.751   7
  -3   3 -13 3589.73 198.434  23
  -3  -3 -13 3548.89 217.409  15
  -3  -3 -13 3479.11 203.908  13
  -3   3 -13 3332.96 185.505  20
   3  -3  13 3186.37 175.874  11
  -3   3 -13 3228.79 172.283  22
  -3   3 -14 127.793 51.2135  23
  -3  -3 -14 164.656 58.2143  13
  -3  -3 -14 100.377 54.1920   7
   3  -3  14 104.475 39.3533  11
  -3   3 -14 225.710 56.2375  20
  -3  -3 -15 14.2408 32.4634   7
  -3  -3 -15 9.26548 32.7156  13
  -3   3 -15-28.2125 33.9424  23
   3  -3  15-44.9389 25.1009  11
  -3  -3 -16 24.6321 20.7073   7
  -3   3 -16 33.9523 26.5552  23
  -3  -4  15 1033.73 77.7759   9
  -3  -4  15 919.861 62.4109   8
  -3   4  15 877.291 80.7078  24
  -3   4  14 2585.34 157.330  24
  -3  -4  14 2352.53 118.126   8
   3   4 -14 2256.34 114.027  22
  -3  -4  14 2657.61 140.982   9
  -3  -4  13 61.2193 44.0722   9
   3  -4 -13 102.667 42.3674  16
  -3  -4  13 151.866 44.7284   8
  -3   4  13 72.0265 53.2077  24
   3   4 -13 50.4530 30.4392  22
   3  -4 -12 7683.19 264.749  16
   3   4 -12 7639.71 256.296  22
  -3   4  12 8398.21 327.856  24
  -3  -4  12 7937.15 283.137   9
  -3  -4  11 30.7148 46.6526   9
   3  -4 -11 78.4676 49.8091  16
  -3   4  11-32.0671 69.4947  24
   3   4 -11 102.675 49.8216  22
  -3   4  10 5730.07 296.168  24
   3   4 -10 5785.05 246.246  22
  -3  -4  10 5614.92 259.505   9
  -3   4   9 2503.08 202.689  24
   3   4  -9 2579.87 169.775  22
  -3  -4   9 2219.36 169.195   9
  -3   4   8 3892.37 252.141  24
  -3  -4   8 3625.05 194.092   8
   3   4  -8 3947.71 206.573  22
  -3  -4   8 3582.74 212.366   9
  -3  -4   7 267.400 71.3087   9
  -3  -4   7 333.094 67.4663   8
  -3   4   7 346.261 97.0997  24
  -3   4   6 992.517 139.378  24
  -3  -4   6 948.522 111.856   9
   3  -4  -5 1618.16 255.078   1
  -3   4   5 1574.13 165.186  24
  -3  -4   5 1476.08 127.448   9
  -3   4   5 1692.75 289.264   5
   3  -4  -4 8473.82 592.076   1
  -3   4   4 7253.45 574.050   5
  -3   4   4 8417.51 352.340  24
  -3   4   3 5218.24 466.405   3
  -3   4   3 6126.49 296.063  24
   3  -4  -3 5983.41 492.949   1
  -3   4   3 5395.90 489.394   5
  -3   4   2 27899.4 1091.33   3
  -3   4   2 30316.7 645.133  24
   3  -4  -2 29964.3 1100.17   1
  -3   4   2 30153.9 1145.70   5
   3  -4  -1 19.2978 83.6967   1
  -3   4   1-29.5619 64.5128  24
  -3   4   0 19149.9 501.087  24
  -3   4   0 18310.6 899.361   3
   3  -4   0 17672.7 843.987   1
   3  -4   1 5324.85 470.424   1
  -3   4  -1 5404.95 271.875  24
  -3  -4  -1 5420.81 259.226  16
  -3  -4  -1 5124.95 255.880   7
  -3   4  -1 5036.09 249.524  22
   3  -4   2 83.6077 77.9698   1
  -3  -4  -2 36.7579 42.2345  16
  -3  -4  -2-64.1275 56.4312   7
  -3   4  -2 48.9172 54.2913  24
  -3   4  -2-12.2248 44.2948  22
  -3   4  -3 26121.4 587.443  24
  -3  -4  -3 25820.1 570.075   7
  -3  -4  -3 24768.0 544.515  16
   3  -4   3 25599.0 572.201   9
  -3  -4  -3 25029.4 525.139  14
   3  -4   3 26500.3 1055.58   1
  -3   4  -3 24758.2 551.072  22
   3  -4   4 1124.45 127.218   9
  -3  -4  -4 1203.42 131.540   7
  -3  -4  -4 1019.18 116.614  16
  -3  -4  -4 857.204 103.564  14
  -3   4  -4 1012.40 131.365  24
  -3   4  -4 1041.65 120.821  22
   3  -4   5 995.025 120.607   9
  -3  -4  -5 675.628 99.0297  16
  -3  -4  -5 846.838 97.1180  14
  -3   4  -5 669.012 99.5351  22
  -3   4  -5 734.885 113.363  24
  -3  -4  -5 906.157 115.796   7
   3  -4   6 467.896 93.0807   9
  -3  -4  -6 435.675 77.1414  16
  -3  -4  -6 387.133 68.5278  14
  -3   4  -6 332.055 87.5968  24
  -3  -4  -6 341.561 73.4169   7
  -3   4  -6 467.006 87.2589  22
   3  -4   7 19193.5 488.677   9
  -3   4  -7 19257.6 517.144  24
  -3   4  -7 18261.7 462.775  23
  -3  -4  -7 17902.5 434.930  16
  -3  -4  -7 17842.6 458.114  13
  -3   4  -7 19178.3 480.058  22
  -3  -4  -7 19034.2 507.656   7
   3  -4   8 177.436 60.5513   9
  -3  -4  -8 271.294 73.3019  13
  -3  -4  -8 289.490 76.7826   7
  -3   4  -8 163.174 58.8033  23
   3  -4   8 192.643 68.1741  11
  -3   4  -8 256.724 68.3561  22
  -3  -4  -9 6951.89 302.915   7
   3  -4   9 6938.09 283.838   9
  -3  -4  -9 6413.43 275.322  13
  -3   4  -9 6757.68 273.387  23
   3  -4   9 6705.83 279.630  11
  -3   4  -9 6966.78 280.196  22
  -3   4  -9 6819.72 297.024  20
   3  -4  10 11941.3 355.732   9
  -3   4 -10 12797.4 359.595  23
  -3  -4 -10 12308.5 383.957   7
  -3  -4 -10 11854.3 363.167  13
   3  -4  10 12649.5 374.025  11
  -3   4 -10 12573.4 365.610  22
  -3   4 -10 13200.9 392.336  20
   3  -4  11 6633.09 244.672   9
  -3  -4 -11 6387.57 253.700  13
  -3  -4 -11 6210.11 255.648   7
  -3   4 -11 6145.13 238.866  23
   3  -4  11 6300.00 251.017  11
  -3   4 -11 6090.67 238.973  22
  -3   4 -11 6590.54 264.169  20
  -3   4 -12 2869.36 150.453  23
   3  -4  12 2837.59 156.314  11
  -3   4 -12 2709.38 144.419  22
  -3  -4 -12 2581.04 150.639   7
  -3   4 -12 2668.73 159.150  20
   3  -4  12 2841.10 144.361   9
   3  -4  13 226.262 40.0724   9
  -3  -4 -13 196.968 40.6657   7
  -3   4 -13 193.795 41.8216  23
   3  -4  13 172.925 43.9660  11
  -3   4 -13 94.8464 33.3270  22
  -3   4 -13 156.439 44.9120  20
  -3   4 -14 1.50310 19.3193  23
   3  -4  14 21.4114 19.9570  11
  -3  -5  13 141.206 27.4279   9
   3  -5 -12 2227.82 101.704  16
  -3   5  12 2024.82 114.090  24
  -3  -5  12 2321.46 108.454   9
  -3  -5  11 56.7836 34.8554   9
   3  -5 -11 16.6786 34.8509  16
  -3   5  11 54.2695 37.0184  24
   3  -5 -10 5787.44 218.849  16
  -3   5  10 5403.36 229.720  24
  -3  -5  10 4974.25 190.413   9
   3  -5  -9 2103.46 147.105  16
  -3   5   9 1904.69 149.918  24
  -3  -5   9 1755.70 120.273   9
   3  -5  -8 194.625 64.8020  16
  -3  -5   8 265.557 57.3675   9
  -3  -5   8 259.863 48.0567  14
  -3   5   8 345.921 79.8022  24
   3  -5  -7 1282.98 131.278  16
  -3   5   7 1120.50 125.633  24
  -3  -5   7 1184.93 104.311   9
   3  -5  -6 79.5197 59.6452  16
  -3   5   6 50.3338 56.8399  24
   3  -5  -5 4367.57 232.504  16
  -3   5   5 4512.94 249.380  24
  -3   5   4 483.315 94.5342  24
   3  -5  -4 367.169 67.8502   9
   3  -5  -4 513.748 87.0712  16
  -3   5   3 16.5396 62.1121  24
   3  -5  -3-62.2368 48.9694   9
   3  -5  -3-1.29654 38.5430  16
   3  -5  -2 1590.08 143.276   9
  -3   5   2 1825.08 160.045  24
   3  -5  -2 1678.10 135.201  16
   3  -5  -1 20.8816 51.7558   9
  -3   5   1-39.6598 70.7170  24
   3  -5  -1 92.3835 48.0827  16
  -3   5   1-25.8056 44.9066  22
   3  -5   0 4273.13 230.756   9
  -3   5   0 4238.18 238.573  24
  -3   5   0 3986.41 220.611  22
   3  -5   1-29.7694 49.4366   9
  -3  -5  -1-66.4022 54.5440  14
  -3   5  -1-35.0441 50.7294  22
  -3   5  -1-70.5386 65.8990  24
   3  -5   2 3505.76 208.914   9
  -3  -5  -2 3717.12 208.881  14
  -3   5  -2 3427.56 211.489  24
  -3   5  -2 3540.95 204.559  22
   3  -5   3 1274.51 129.157   9
  -3   5  -3 1223.89 133.716  24
  -3  -5  -3 1368.12 126.816  14
   3  -5   3 1172.82 111.108  11
  -3   5  -3 1131.63 116.753  22
   3  -5   4 1577.31 138.719   9
  -3  -5  -4 1758.14 135.747  14
  -3   5  -4 1696.71 150.141  24
   3  -5   4 1613.13 129.429  11
  -3   5  -4 1466.46 130.620  22
   3  -5   5 1352.31 128.887   9
  -3   5  -5 1373.19 135.545  24
  -3  -5  -5 1458.70 115.597  14
  -3   5  -5 1373.09 112.485  23
   3  -5   5 1175.39 112.544  11
  -3   5  -5 1375.44 125.640  22
   3  -5   6 41.0654 49.3315   9
  -3  -5  -6 32.3748 35.6554  14
  -3   5  -6 68.8048 54.7333  24
  -3   5  -6 86.8214 35.0852  23
   3  -5   6 102.561 44.7654  11
  -3   5  -6 116.617 53.4277  22
   3  -5   7 169.221 55.1994   9
  -3   5  -7 196.873 48.6246  23
   3  -5   7 213.694 56.7942  11
  -3   5  -7 253.066 64.6093  22
   3  -5   8 1338.72 114.835   9
   3  -5   8 1469.13 116.823  11
  -3   5  -8 1327.01 96.1070  23
  -3   5  -8 1365.52 111.127  22
  -3   5  -8 1426.92 125.868  20
   3  -5   9 48.7108 38.6506   9
  -3   5  -9-0.33666 20.9537  23
   3  -5   9 16.0893 32.7602  11
  -3   5  -9 3.42122 33.1444  22
  -3   5  -9 17.5896 40.1507  20
   3  -5  10 396.465 57.2221   9
   3  -5  10 407.324 57.8987  11
  -3   5 -10 389.792 51.7728  22
  -3   5 -10 404.167 62.8073  20
   3  -5  11 24.9412 24.5761   9
   3  -5  11 57.1262 27.1203  11
  -3   5 -11 60.4665 20.2834  22
  -3   5 -11 46.5707 29.5314  20
   3  -5  12-24.9477 18.7059  11
  -3   5 -12-9.74977 20.4017  20
   3  -6  -8 880.928 62.9650  16
  -3   6   8 779.626 62.4766  22
   3  -6  -7 786.963 66.0467  16
  -3  -6   7 701.792 52.9562  14
  -3   6   7 531.348 55.1043  24
  -3   6   7 658.854 65.5785  22
  -3   6   6 230.256 44.0612  24
   3  -6  -6 333.374 49.2643  16
  -3  -6   6 319.697 44.6551  14
  -3   6   6 327.120 54.9810  22
   3  -6  -5 191.265 39.7869  16
  -3  -6   5 275.585 47.3783  14
  -3   6   5 160.167 40.3585  24
  -3   6   5 193.433 45.9806  22
  -3   6   4 176.118 48.8129  22
   3  -6  -4 180.592 41.9155  16
  -3  -6   4 234.851 49.1591  14
  -3   6   4 181.464 46.8569  24
  -3   6   3 247.800 52.4212  24
   3  -6  -3 176.551 38.6354  16
  -3  -6   3 290.115 53.8767  14
  -3   6   3 183.085 48.5382  22
  -3   6   2 188.770 49.1508  24
   3  -6  -2 233.379 40.2097  16
  -3  -6   2 242.670 52.2590  14
  -3   6   2 223.712 51.9656  22
   3  -6  -1 915.296 79.0135   9
  -3  -6   1 1155.35 96.9290  14
  -3   6   1 973.274 93.2480  24
  -3   6   1 995.737 94.7271  22
   3  -6   0 4746.53 179.084   9
  -3   6   0 4877.61 197.621  24
  -3  -6   0 5443.57 202.261  14
  -3   6   0 4930.85 195.978  22
   3  -6   1 851.733 81.7489   9
  -3  -6  -1 988.016 91.9503  14
  -3   6  -1 807.198 84.8613  24
  -3   6  -1 836.479 84.2958  22
   3  -6   2 4.31553 29.4328   9
  -3  -6  -2-10.9340 31.9514  14
  -3   6  -2 33.9062 33.4256  24
  -3   6  -2 40.3447 36.1579  22
   3  -6   3 181.905 45.4503   9
  -3  -6  -3 137.534 37.1150  14
  -3   6  -3 104.024 41.6949  24
  -3   6  -3 117.587 38.2997  22
   3  -6   4 1233.76 92.3008   9
  -3  -6  -4 1172.11 77.1277  14
  -3   6  -4 1262.54 90.7422  22
   3  -6   5 27.2373 27.4714   9
  -3   6  -5 11.0285 22.8486  22
  -3   6  -5 53.7552 31.8677  20
   3  -6   6 282.981 46.0331   9
  -3   6  -6 193.532 35.4391  22
  -3   6  -6 267.435 44.8513  20
   3  -6   7 71.2811 24.6510   9
  -3   6  -7 25.4620 19.9456  20
   4   0 -19 32.9538 23.4480  18
   4   0 -18 112.461 40.5337  18
  -4   0  18 33.6280 26.9120  24
   4   0 -17-13.4220 44.7780  18
  -4   0  17 29.3041 38.3046  24
   4   0 -16 46.9261 52.4666  18
   4   0 -16 61.2142 47.9210  23
   4   0 -15 7.71110 57.5249  18
   4   0 -15 87.3438 55.9057  23
   4   0 -14 20425.0 528.445  18
   4   0 -14 20517.1 527.294  23
   4   0 -13 7.53667 61.9040  18
   4   0 -13 46.6500 53.5525  23
   4   0 -12 27550.4 606.900  18
   4   0 -12 26586.4 593.377  23
   4   0 -11-9.61627 46.8733  18
   4   0 -11-4.27614 70.7347   1
   4   0 -11-114.768 51.1175  23
   4   0 -10 35748.3 651.771  18
   4   0 -10 32600.9 1138.63   1
   4   0  -9-0.70163 87.5014   1
   4   0  -8 37708.1 1091.79   1
   4   0  -7 82.3707 74.2754   1
   4   0  -6 69298.0 1332.38   1
   4   0  -5 92.9667 65.9695   1
   4   0  -4 1145.29 161.675   1
  -4   0   3 50.5497 95.6607   3
   4   0  -3-0.36883 46.2145   1
  -4   0   2 678.108 145.287   3
   4   0  -2 625.541 114.749   1
  -4   0   1 25.8448 66.0284   3
   4   0  -1-168.111 66.3523   1
  -4   0   0 47937.0 1013.20   3
   4   0   0 49724.1 829.979   1
  -4   0  -1 4.14410 52.3176   4
   4   0   1 91.0620 44.9590   1
  -4   0  -1-39.7985 65.8986   3
  -4   0  -2 3766.69 283.743   4
  -4   0  -2 4028.09 285.563   3
   4   0   2 4494.03 234.427   1
  -4   0  -3 32.8409 57.4609   4
  -4   0  -3 58.5985 52.7850   2
  -4   0  -3 117.083 58.2286   3
  -4   0  -4 617.495 127.211   4
  -4   0  -4 691.312 134.901   2
  -4   0  -4 625.881 115.018   3
  -4   0  -5-17.7012 54.7162   4
  -4   0  -5-13.9702 65.9051   2
  -4   0  -6 2074.56 260.098   4
  -4   0  -6 2159.61 256.722   2
  -4   0  -7-8.20770 40.9026   4
  -4   0  -7 113.988 70.1559   2
  -4   0  -8 487.012 139.652   4
  -4   0  -9-54.4269 74.4889   4
  -4   0  -9-1.99033 47.1948  12
  -4   0  -9 43.0402 38.0484  23
  -4   0 -10 10437.1 624.048   4
  -4   0 -10 10062.0 266.064  17
  -4   0 -10 11253.5 384.143  12
  -4   0 -10 10472.8 345.039  23
  -4   0 -11 30.5825 61.1396  12
  -4   0 -11-42.8836 46.7077  23
  -4   0 -12 1274.59 128.579  23
  -4   0 -12 1131.49 132.533  12
  -4   0 -13-11.9813 49.4208  12
  -4   0 -13-17.8331 37.0774  23
  -4   0 -14 55.2115 44.6365  12
  -4   0 -14 48.9916 42.8281  23
  -4   0 -15-20.7205 32.0602  12
  -4   0 -15 11.5032 29.5832  23
  -4   0 -16 262.061 58.3252  15
  -4   0 -16 352.519 56.2461  23
  -4   0 -16 395.198 66.6775   7
  -4   0 -17 47.2705 21.6650  23
  -4   0 -17 10.8477 26.5767  15
  -4   0 -17-0.90225 21.9538   7
   4  -1 -18 1239.25 95.4940  18
  -4  -1  18 994.308 60.6650   8
   4   1 -18 1229.98 92.2851  18
  -4   1  18 1182.34 85.8870  24
   4  -1 -17 3.17489 43.9412  18
   4   1 -17-44.8176 49.4263  18
  -4  -1  17-19.3870 23.7095   8
  -4   1  17-32.3811 41.7522  24
   4  -1 -16 525.899 91.0906  18
   4   1 -16 610.827 93.0703  18
  -4   1  16 552.359 93.0714  24
   4  -1 -15 46.2354 68.2189  18
   4   1 -15 86.3742 64.3552  18
   4  -1 -14 16.8907 59.1724  18
   4   1 -14 76.3302 60.9214  18
   4  -1 -14 21.9248 57.2933  23
  -4  -1  13 81.5591 61.5650   9
   4  -1 -13 54.2817 60.3843  18
   4   1 -13 66.8428 53.0505  18
   4  -1 -13 89.6883 60.6739  23
   4  -1 -12 23663.4 583.256  18
   4   1 -12 22960.4 543.155  18
   4  -1 -12 22345.1 578.810  23
  -4  -1  12 22306.0 544.424   9
   4  -1 -11 2521.99 337.998   1
   4   1 -11 2526.55 181.080  18
   4   1 -11 2223.99 315.676   1
   4  -1 -11 2393.25 187.723  18
   4  -1 -11 2282.34 186.752  23
  -4  -1  11 2300.91 177.987   9
   4  -1 -10 970.525 121.614  18
   4  -1 -10 869.433 119.745  23
   4  -1 -10 458.307 154.034   1
   4   1 -10 830.678 201.919   1
  -4  -1  10 945.861 112.738   9
   4   1  -9 1443.22 232.227   1
   4  -1  -9 1593.90 252.490   1
  -4  -1   9 1291.24 125.084   9
   4  -1  -8 3321.84 344.004   1
   4   1  -8 2969.58 319.419   1
   4  -1  -7 23567.8 868.682   1
   4   1  -7 22824.3 832.825   1
   4   1  -6 677.500 143.426   1
  -4   1   6 846.617 178.508   3
   4  -1  -6 562.791 154.891   1
   4  -1  -5 5224.29 377.006   1
  -4   1   5 5112.83 408.380   3
   4   1  -5 5205.14 352.522   1
  -4   1   4 35660.6 1033.96   3
   4   1  -4 35990.2 871.810   1
   4  -1  -4 35673.8 935.336   1
   4   1  -3 2208.03 206.665   1
  -4   1   3 2555.60 280.031   3
   4  -1  -3 2467.02 244.909   1
   4   1  -2 3968.02 246.906   1
  -4   1   2 3326.81 313.769   3
   4  -1  -2 3856.53 293.690   1
  -4   1   1 3272.42 297.995   3
   4  -1  -1 3097.63 255.293   1
  -4   1   0 104669. 1610.00   3
   4  -1   0 107541. 1444.24   1
  -4  -1  -1 371.491 113.707   4
   4  -1   1 271.789 86.4273   1
  -4   1  -1 342.724 120.193   2
  -4   1  -1 280.267 115.449   3
  -4  -1  -2 2089.11 231.200   4
  -4   1  -2 2151.10 239.613   3
   4  -1   2 2033.21 200.061   1
  -4   1  -2 1983.05 254.590   2
  -4   1  -3 12064.0 447.889   4
  -4  -1  -3 13319.7 591.171   4
  -4   1  -3 12660.5 570.002   3
   4  -1   3 12707.8 497.767   1
  -4   1  -3 11928.8 618.702   2
  -4   1  -4 5171.32 304.958   4
  -4  -1  -4 6141.77 420.866   4
  -4   1  -4 5176.65 364.529   3
   4  -1   4 5966.66 351.206   1
  -4   1  -4 5411.12 433.099   2
  -4   1  -5 2660.41 225.471   4
  -4  -1  -5 2746.72 301.675   4
  -4   1  -5 2662.95 268.201   3
   4  -1   5 2947.82 259.753   1
  -4   1  -5 2568.00 321.828   2
  -4  -1  -6 9427.12 565.976   4
  -4   1  -6 9171.81 498.705   3
  -4   1  -6 8505.33 587.614   2
  -4  -1  -7 10524.7 622.125   4
  -4   1  -7 9111.10 634.798   2
  -4  -1  -8 31338.7 1099.37   4
  -4  -1  -8 30107.5 569.868  13
  -4   1  -8 29626.0 562.664  23
  -4   1  -8 29351.3 577.276  12
  -4  -1  -8 30605.6 613.173  12
  -4  -1  -9-77.7602 63.5261   4
  -4   1  -9 99.6321 108.631   2
  -4  -1  -9 118.088 48.4181  13
  -4  -1  -9 142.002 56.8909  12
  -4   1  -9-6.62656 37.3732  12
  -4   1  -9 2.72314 40.2377  23
  -4  -1 -10 13348.9 749.066   4
  -4  -1 -10 12474.2 295.873  17
  -4   1 -10 12722.0 396.240  12
  -4  -1 -10 12892.6 375.794  13
  -4   1 -10 13037.3 394.000  23
  -4   1 -10 12593.8 775.155   2
  -4  -1 -10 13382.8 433.942  12
  -4  -1 -11 12086.3 359.359  13
  -4  -1 -11 13089.9 428.980  12
  -4   1 -11 12457.6 390.078  12
  -4   1 -11 12494.5 390.926  23
  -4  -1 -12 406.573 74.6082  13
  -4  -1 -12 446.796 92.1166  12
  -4   1 -12 504.671 86.4891  12
  -4   1 -12 581.341 95.9089  23
  -4  -1 -13 441.011 70.9274  13
  -4  -1 -13 405.071 90.8570  12
  -4   1 -13 425.704 74.3263  12
  -4   1 -13 389.083 79.8252  23
  -4  -1 -14 4829.67 251.126  15
  -4  -1 -14 4491.05 193.488  13
  -4   1 -14 4197.17 193.518  12
  -4  -1 -14 4588.53 231.062  12
  -4   1 -14 4541.46 217.638  23
  -4  -1 -15 1353.90 127.516  15
  -4  -1 -15 1408.57 139.801   7
  -4   1 -15 1426.12 117.547  23
  -4  -1 -16 293.527 60.9117  15
  -4  -1 -16 189.238 52.3055   7
  -4   1 -16 286.404 54.2380  23
  -4   1 -16 158.279 37.6028   7
  -4  -1 -17 210.687 39.2909  15
  -4   1 -17 210.663 36.3024  15
  -4  -1 -17 276.100 48.6975   7
  -4   1 -17 276.791 41.8915  23
  -4   2  18 1160.04 69.9688  19
  -4  -2  18 1113.06 59.9760   8
  -4   2  18 1098.14 70.8332  24
   4  -2 -17 120.317 44.9505  18
   4   2 -17 174.385 41.6736  18
  -4  -2  17 149.591 35.9427   8
  -4   2  17 200.271 50.0944  24
   4  -2 -16 2217.02 148.634  18
   4   2 -16 2214.47 136.669  18
  -4   2  16 1929.76 145.474  24
   4  -2 -15 841.396 109.332  18
   4   2 -15 953.652 103.375  18
  -4   2  15 793.867 112.379  24
   4  -2 -14 2413.35 187.854  18
   4   2 -14 2499.19 171.916  18
  -4   2  14 2354.63 194.346  24
  -4  -2  14 2643.62 182.777   9
   4  -2 -13 1221.82 145.027  18
   4   2 -13 1458.71 137.947  18
  -4   2  13 1196.00 147.475  24
  -4  -2  13 1252.90 137.172   9
   4  -2 -12 2513.18 202.633  18
  -4   2  12 2474.69 208.334  24
  -4  -2  12 2766.16 197.899   9
  -4   2  11 2957.88 230.062  24
   4  -2 -11 3375.82 227.379  18
  -4  -2  11 3526.34 226.352   9
   4  -2 -10 25866.2 1071.35   1
  -4   2  10 25161.1 642.056  24
   4  -2 -10 27138.8 625.700  18
  -4  -2  10 26014.7 591.903   9
  -4   2   9 5274.86 289.283  24
   4  -2  -9 4966.77 465.895   1
   4  -2  -9 5623.48 281.432  18
  -4  -2   9 5394.56 266.754   9
   4  -2  -8 11515.7 393.311  18
   4  -2  -8 10620.5 654.957   1
  -4   2   8 11133.4 405.430  24
  -4   2   8 11242.6 629.241   5
  -4  -2   8 11082.8 365.743   9
   4  -2  -7 6583.70 496.223   1
  -4   2   7 6567.12 513.207   3
  -4   2   7 6358.54 459.151   5
  -4   2   6 16997.4 811.642   3
  -4   2   6 17217.3 716.124   5
   4  -2  -6 17498.8 781.173   1
  -4   2   5 337.109 103.805   5
  -4   2   5 244.181 131.420   3
   4  -2  -5 133.345 89.7679   1
  -4   2   4 3441.80 356.018   3
   4  -2  -4 3737.94 343.767   1
  -4   2   4 3268.81 295.775   5
  -4   2   3 8165.75 520.345   3
   4  -2  -3 9041.65 510.146   1
  -4   2   3 8067.89 455.072   5
  -4   2   2 3387.56 342.007   3
   4  -2  -2 3995.28 339.534   1
  -4   2   2 4411.17 327.584   5
  -4   2   1 37607.2 1095.24   3
   4  -2  -1 37103.3 996.650   1
  -4   2   0 122463. 1994.83   3
   4  -2   0 126598. 1824.41   1
  -4  -2  -1 23128.3 787.425   4
  -4   2  -1 22224.3 847.550   3
   4  -2   1 21285.4 757.050   1
  -4   2  -1 22224.9 910.931   2
   4  -2   2 590.959 137.576   1
  -4  -2  -2 599.264 153.389   4
  -4   2  -2 753.211 194.022   2
  -4   2  -2 608.466 156.673   3
  -4  -2  -3 3265.08 318.083   4
   4  -2   3 2985.27 298.661   1
  -4   2  -3 3252.91 363.686   2
  -4  -2  -4 12014.0 625.957   4
   4  -2   4 12889.0 628.285   1
  -4   2  -4 12414.2 740.637   2
  -4  -2  -5 4613.42 404.177   4
   4  -2   5 4436.15 381.389   1
  -4   2  -5 4515.12 471.274   2
   4  -2   6 515.735 143.523   1
  -4  -2  -6 470.273 159.782   4
  -4   2  -6 517.995 162.167   2
  -4  -2  -6 605.539 88.9904  13
  -4  -2  -6 601.891 99.4197   7
  -4  -2  -7 9490.04 627.420   4
  -4   2  -7 8699.98 318.429  24
   4  -2   7 9319.23 562.951   1
  -4  -2  -7 9857.94 343.516  13
  -4  -2  -7 9411.17 339.205  12
  -4  -2  -7 9888.32 381.919   7
  -4   2  -7 9381.56 710.151   2
  -4   2  -7 8948.67 311.447  12
  -4  -2  -8 461.826 153.712   4
  -4   2  -8 268.222 150.990   2
  -4  -2  -8 229.880 74.4317  15
  -4  -2  -8 191.010 59.0545  13
  -4   2  -8 362.616 73.5036  12
  -4  -2  -8 228.055 70.5499  12
  -4  -2  -8 428.503 94.7911   7
  -4   2  -8 362.532 76.6104  23
   4  -2   8 490.273 122.113   1
  -4  -2  -9-47.2600 56.3275  15
  -4  -2  -9-2.68171 49.2785  13
  -4   2  -9 7.63717 47.1952  23
  -4  -2  -9-38.9045 48.5058  12
  -4   2  -9 4.92609 43.0350  12
  -4  -2  -9-5.32249 57.7833   7
  -4  -2 -10 3290.75 223.594  15
  -4  -2 -10 2552.87 183.093  13
  -4  -2 -10 2829.45 202.926  12
  -4  -2 -10 3022.64 230.858   7
  -4   2 -10 2966.03 202.516  23
  -4  -2 -11 9159.83 384.739   7
  -4  -2 -11 8917.22 364.057  15
  -4  -2 -11 8686.05 348.122  12
  -4  -2 -11 7970.79 309.361  13
  -4   2 -11 8871.93 335.572  23
  -4  -2 -12 2238.59 187.465  15
  -4  -2 -12 1882.36 152.479  13
  -4  -2 -12 2225.74 179.806  12
  -4  -2 -12 2456.49 204.151   7
   4  -2  12 2149.64 151.275  11
  -4   2 -12 2134.73 172.460  23
  -4  -2 -13 1.76198 56.8819  15
  -4  -2 -13 26.9555 39.0996  13
  -4  -2 -13-37.9986 59.3645   7
  -4   2 -13 50.0467 50.9706  23
   4  -2  13-16.3547 30.5938  11
  -4  -2 -14 29.6724 52.5845  15
  -4  -2 -14 95.6290 44.1926  13
  -4  -2 -14 86.2403 62.7331   7
  -4   2 -14 26.5886 47.7335  23
  -4   2 -15 1168.33 101.942  23
  -4  -2 -15 1022.50 102.019  15
  -4  -2 -15 1207.38 117.518   7
  -4  -2 -16 324.210 50.8679  15
  -4  -2 -16 388.194 60.3932   7
  -4   2 -16 396.741 54.7195  23
  -4  -3  17 260.929 30.8746   8
  -4   3  16 3977.71 139.073  19
  -4  -3  16 4482.60 153.264   8
  -4   3  16 4303.57 173.724  24
   4   3 -15 572.613 60.6996  18
  -4  -3  15 619.116 72.3789   8
  -4   3  15 486.258 79.7679  24
  -4  -3  15 582.244 76.2256   9
  -4  -3  14 431.835 81.9775   9
   4   3 -14 447.594 61.4534  18
  -4   3  14 398.174 83.1613  24
   4  -3 -13 4278.03 227.209  18
   4   3 -13 4452.80 194.905  18
  -4  -3  13 4652.62 229.271   9
  -4   3  13 4757.65 256.808  24
   4  -3 -12 1175.82 132.606  18
  -4   3  12 1247.00 153.334  24
  -4  -3  12 1408.54 136.188   9
   4  -3 -11 4698.39 260.884  18
  -4   3  11 4683.28 276.456  24
  -4  -3  11 4982.96 257.224   9
   4  -3 -10 260.245 83.1087  18
  -4  -3  10 276.849 76.9704   9
  -4   3  10 231.860 83.9015  24
   4  -3  -9 23126.2 583.646  18
  -4   3   9 23336.5 610.279  24
  -4  -3   9 23613.4 558.431   9
   4  -3  -8 7609.46 334.292  18
  -4   3   8 7288.98 342.464  24
  -4  -3   8 7176.11 301.344   9
   4  -3  -7 5550.13 491.678   1
  -4   3   7 5972.05 511.796   3
  -4   3   7 6181.46 307.192  24
  -4   3   7 4691.25 437.332   5
  -4  -3   7 5857.35 264.647   9
  -4   3   6 331.312 68.8950  19
  -4  -3   6 377.648 69.4141   9
  -4  -3   6 499.487 76.6913  14
  -4   3   6 228.682 100.045   3
  -4  -3   6 434.219 77.5429   8
  -4   3   6 330.821 87.2979  24
   4  -3  -6 352.565 124.365   1
  -4   3   6 299.300 112.135   5
  -4   3   5 6934.90 263.418  19
  -4   3   5 5643.61 497.838   3
  -4  -3   5 6718.62 275.013   8
  -4  -3   5 7214.13 262.858  14
  -4   3   5 6932.23 313.596  24
  -4   3   5 6289.73 486.607   5
   4  -3  -5 6469.67 510.697   1
  -4   3   4 6864.29 544.870   3
  -4  -3   4 8198.65 297.719   8
  -4  -3   4 7991.39 275.054  14
  -4   3   4 8188.60 330.753  24
   4  -3  -4 7379.55 535.260   1
  -4   3   4 7410.94 527.515   5
   4  -3  -3 1028.47 200.275   1
  -4   3   3 851.166 195.931   3
  -4   3   3 1295.18 138.340  24
  -4   3   3 1123.46 203.999   5
   4  -3  -2 239.335 119.165   1
  -4   3   2 401.930 137.068   3
  -4   3   2 370.204 123.736   5
   4  -3  -1 143.998 110.802   1
  -4   3   1-227.298 118.520   3
   4  -3   0 4690.01 416.850   1
  -4   3   0 5866.39 491.266   3
  -4   3  -1 12443.2 732.208   3
  -4  -3  -1 11300.9 331.396  14
   4  -3   1 11958.0 660.095   1
   4  -3   2 783.065 175.572   1
  -4   3  -2 466.116 178.528   2
  -4   3  -2 809.699 197.414   3
  -4  -3  -2 731.737 89.1758  14
  -4  -3  -2 874.089 116.770   7
  -4   3  -2 762.265 103.062  24
  -4  -3  -3 5411.74 435.601   4
  -4  -3  -3 5986.46 248.700  14
   4  -3   3 5953.77 470.529   1
  -4   3  -3 6240.25 281.601  24
  -4  -3  -3 6212.72 292.555   7
  -4   3  -3 6443.84 581.695   2
  -4  -3  -4 2694.27 323.225   4
  -4   3  -4 2541.59 186.439  24
  -4   3  -4 3120.32 408.902   2
  -4  -3  -4 2694.85 168.050  14
   4  -3   4 2705.18 321.390   1
  -4  -3  -4 2892.87 204.758   7
   4  -3   5 249.590 105.320   1
  -4  -3  -5 256.769 123.482   4
   4  -3   5 115.186 54.0912   9
  -4  -3  -5 55.5102 45.9105  15
  -4  -3  -5 105.067 45.4930  14
  -4  -3  -5 34.1785 42.5639   7
  -4   3  -5 142.993 62.6728  24
   4  -3   6 399.077 146.430   1
  -4  -3  -6 125.955 72.6661   4
   4  -3   6 44.5910 45.0648   9
  -4   3  -6-33.5019 83.9022   2
  -4  -3  -6-173.742 61.9420  15
  -4  -3  -6 116.077 60.6246  13
  -4  -3  -6 274.279 63.4314  12
  -4  -3  -6 109.635 64.2818   7
  -4   3  -6 102.530 57.8825  24
   4  -3   7 325.725 75.4784   9
  -4  -3  -7 158.456 65.6722  15
  -4  -3  -7 196.821 74.2584  13
  -4  -3  -7 169.605 59.6792  12
  -4  -3  -7 227.229 81.7089   7
  -4   3  -7 195.273 63.6821  24
   4  -3   8 2431.18 172.913   9
  -4  -3  -8 2130.62 168.778  12
  -4  -3  -8 2278.07 181.145  15
  -4  -3  -8 2098.94 168.638  13
  -4  -3  -8 2342.86 200.640   7
  -4   3  -8 2226.17 181.720  23
   4  -3   9 10.6808 37.4484   9
  -4  -3  -9-20.1553 51.6872  15
  -4  -3  -9 6.90670 54.4470  13
  -4  -3  -9 50.4576 61.5202   7
  -4   3  -9 3.74903 58.1482  23
  -4   3  -9-19.6840 52.6427  20
  -4  -3 -10 163.438 57.7237  15
  -4  -3 -10 161.115 63.9556  13
  -4  -3 -10 93.9986 65.8031   7
  -4   3 -10 102.284 56.8835  23
  -4   3 -10 16.1312 38.7620  20
  -4  -3 -11 1183.25 134.214  15
  -4  -3 -11 984.930 112.998  13
  -4  -3 -11 1398.15 147.690   7
  -4   3 -11 1272.02 133.542  23
   4  -3  11 1045.05 114.004  11
  -4   3 -11 1240.16 115.428  20
  -4  -3 -12 554.609 94.3678  15
  -4  -3 -12 554.597 98.6200   7
  -4   3 -12 534.704 87.2642  23
   4  -3  12 569.581 81.8994  11
  -4   3 -12 542.839 77.4912  20
  -4  -3 -13 16.3589 46.3397   7
  -4   3 -13 89.5338 46.2148  23
   4  -3  13 64.5766 36.1909  11
  -4   3 -13 74.2407 37.5108  20
  -4  -3 -14 38.6833 38.7216   7
  -4   3 -14 111.983 42.3844  23
   4  -3  14 37.1702 23.7281  11
  -4  -3 -15-5.44539 26.6285   7
  -4   3 -15-8.91517 25.7374  23
  -4   4  15 245.109 36.5663  24
  -4  -4  14-0.53852 28.5852   9
   4  -4 -14-13.4692 16.5004  16
  -4  -4  14 8.13915 19.4964   8
  -4   4  14 0.92943 30.7348  24
   4  -4 -13 2743.12 128.193  16
  -4  -4  13 2880.14 132.918   8
  -4   4  13 2890.41 166.439  24
  -4  -4  13 2860.89 145.116   9
  -4  -4  12 177.217 54.1204   9
   4  -4 -12 162.082 48.2262  16
  -4  -4  12 162.953 47.0452   8
  -4   4  12 155.337 65.0282  24
  -4  -4  11 261.112 62.5870   9
  -4  -4  11 318.264 61.9675   8
  -4   4  11 259.638 80.4605  24
  -4   4  10 1893.52 171.490  24
  -4  -4  10 1744.43 128.417   8
  -4  -4  10 1822.67 140.661   9
  -4  -4   9 768.731 91.1656   8
  -4   4   9 857.018 128.636  24
  -4  -4   9 838.775 99.7435   9
  -4  -4   8 769.317 94.0092   8
  -4   4   8 843.521 126.084  24
  -4  -4   8 759.505 93.8367   9
  -4  -4   7 0.62023 34.1181   9
  -4  -4   7 29.2756 36.9332  14
  -4  -4   7 82.4612 39.1856   8
  -4   4   7 23.5839 55.5691  24
  -4   4   6 8.47969 65.5686  24
  -4  -4   6-37.3667 39.4546  14
  -4  -4   6 66.2696 34.7923   8
  -4  -4   5 316.071 73.7392  14
  -4  -4   5 129.964 50.2586   8
  -4   4   5 171.314 71.7607  24
  -4  -4   4 6987.73 271.875   8
  -4  -4   4 6725.04 271.821  14
  -4   4   4 6804.81 318.382  24
  -4  -4   3-10.3485 49.2404  14
  -4   4   3-68.3602 65.9720  24
  -4  -4   2 1193.44 119.575  14
  -4   4   2 1550.64 157.168  24
  -4  -4   1 5751.26 253.979  14
  -4   4   1 6143.46 292.428  24
  -4   4   0 5370.19 272.950  24
  -4  -4   0 5341.21 247.687  14
  -4   4   0 5581.45 253.239  22
  -4  -4  -1 2916.22 186.036  14
  -4   4  -1 2945.99 205.268  24
  -4   4  -1 2781.98 180.253  22
  -4  -4  -2 546.966 90.7226  14
  -4   4  -2 646.978 104.684  24
  -4  -4  -2 640.086 107.075   7
  -4   4  -2 613.882 88.1861  22
   4  -4   3 7238.74 307.965   9
  -4  -4  -3 6931.85 284.220  14
  -4  -4  -3 7135.97 322.654   7
  -4   4  -3 7263.22 322.014  24
   4  -4   4 573.077 97.5706   9
  -4   4  -4 633.514 108.658  24
  -4  -4  -4 577.663 88.8211  14
  -4  -4  -4 575.572 101.596   7
   4  -4   5 8811.70 332.099   9
  -4  -4  -5 7705.43 285.406  14
  -4   4  -5 8299.41 344.524  24
  -4  -4  -5 8941.99 361.087   7
   4  -4   6 322.803 80.1286   9
  -4   4  -6 263.102 82.8837  24
  -4  -4  -6 353.208 88.3002   7
  -4   4  -7 79.6463 68.7901  24
   4  -4   7 65.8737 48.4444   9
  -4  -4  -7 100.485 60.4540   7
  -4   4  -7 77.1370 52.8283  23
   4  -4   8 8.13695 49.2270   9
  -4  -4  -8 56.5176 57.7817   7
  -4   4  -8 27.2514 49.0685  23
   4  -4   8-28.3595 42.6217  11
   4  -4   9 2.25531 36.2552   9
  -4  -4  -9-30.2383 45.4370   7
  -4   4  -9-11.1652 50.6973  23
   4  -4   9-4.09919 46.6250  11
  -4   4  -9 26.8634 45.1076  20
   4  -4  10 124.946 41.6062   9
  -4  -4 -10 63.6926 44.9588   7
  -4   4 -10 70.7791 44.2336  23
   4  -4  10 118.951 51.5497  11
  -4   4 -10 56.4217 44.0109  20
   4  -4  11 1277.70 91.3866   9
  -4  -4 -11 1209.83 111.020   7
  -4   4 -11 1171.02 102.009  23
   4  -4  11 1224.67 102.272  11
  -4   4 -11 1269.93 105.977  20
  -4  -4 -12 7345.98 226.967   7
  -4   4 -12 7597.22 215.467  23
   4  -4  12 7890.71 220.790  11
  -4   4 -12 7526.47 210.826  20
  -4  -4 -13-3.51404 12.9597   7
  -4   4 -13 67.2868 23.4158  23
   4  -4  13 55.1249 26.0970  11
  -4   4 -13 26.7257 18.6296  20
  -4   5  12 39.4062 22.2809  24
   4  -5 -11 13408.5 256.401  16
  -4   5  11 13048.4 281.420  24
  -4  -5  10 126.793 33.4124   9
  -4   5  10 168.700 48.4790  24
   4  -5 -10 162.997 43.2047  16
   4  -5  -9 1015.99 93.9094  16
  -4   5   9 964.963 100.583  24
  -4  -5   9 808.457 68.0160   9
   4  -5  -8 49.7091 43.2508  16
  -4  -5   8-46.5155 24.9655  14
  -4   5   8 13.4174 49.3137  24
   4  -5  -7 1380.66 121.546  16
  -4  -5   7 1311.77 95.7221  14
  -4   5   7 1402.15 135.174  24
   4  -5  -6 22.6752 39.4560   9
   4  -5  -6-0.19204 45.7707  16
  -4  -5   6 17.9393 32.6254  14
  -4   5   6-8.68932 57.4638  24
   4  -5  -5 624.540 86.3605   9
   4  -5  -5 572.043 83.3344  16
  -4  -5   5 468.884 71.7232  14
  -4   5   5 553.627 101.886  24
   4  -5  -4 9085.89 308.559   9
   4  -5  -4 9256.28 303.549  16
  -4  -5   4 9439.55 295.202  14
  -4   5   4 9979.04 350.541  24
   4  -5  -3 3001.10 183.417   9
   4  -5  -3 3157.28 174.784  16
  -4  -5   3 3165.06 178.349  14
  -4   5   3 3283.77 207.686  24
  -4   5   3 2748.46 172.457  22
   4  -5  -2 2068.35 156.450   9
  -4   5   2 2135.19 168.700  24
   4  -5  -2 2023.29 134.575  16
  -4  -5   2 2191.78 156.294  14
  -4   5   2 1850.34 140.996  22
   4  -5  -1 1672.83 146.097   9
  -4   5   1 1708.81 152.736  24
  -4  -5   1 1889.77 147.786  14
  -4   5   1 1656.59 133.109  22
   4  -5   0 660.435 99.3477   9
  -4   5   0 649.410 97.1847  24
  -4  -5   0 627.454 91.4650  14
  -4   5   0 589.910 85.3670  22
   4  -5   1 28.0620 45.4913   9
  -4  -5  -1 35.8303 51.2129  14
  -4   5  -1 41.5562 63.6585  24
  -4   5  -1 57.2077 42.1133  22
   4  -5   2 187.655 63.2723   9
  -4  -5  -2 244.902 65.3991  14
  -4   5  -2 231.931 72.3986  24
   4  -5   2 276.246 56.2486  11
  -4   5  -2 166.974 41.8828  22
   4  -5   3 2158.52 158.997   9
  -4  -5  -3 2239.80 151.686  14
  -4   5  -3 2376.73 172.139  24
   4  -5   3 2365.29 144.904  11
  -4   5  -3 2211.18 143.723  22
   4  -5   4 6110.64 254.290   9
  -4  -5  -4 6261.09 238.835  14
  -4   5  -4 6400.00 266.060  24
   4  -5   4 5765.59 224.531  11
  -4   5  -4 6179.12 227.940  22
   4  -5   5 665.418 91.0887   9
  -4   5  -5 688.449 96.7339  24
  -4   5  -5 620.939 77.2238  23
   4  -5   5 619.502 79.4107  11
  -4   5  -5 606.279 75.8123  22
   4  -5   6 558.374 78.9169   9
  -4   5  -6 628.850 73.1399  23
   4  -5   6 609.336 75.2336  11
  -4   5  -6 617.560 69.9037  22
   4  -5   7 82.0279 43.8709   9
  -4   5  -7 120.515 37.2446  23
   4  -5   7 102.633 40.0354  11
  -4   5  -7 177.536 55.8115  20
   4  -5   8 93.2167 37.3636   9
  -4   5  -8 82.1472 32.0732  23
   4  -5   8 80.6347 34.2411  11
  -4   5  -8 107.172 45.4275  20
   4  -5   9 202.607 40.9108   9
  -4   5  -9 241.121 36.6463  23
   4  -5   9 228.485 42.0153  11
  -4   5  -9 215.177 45.7842  20
   4  -5  10 3.53861 14.7134   9
   4  -5  10 18.3052 20.8408  11
  -4   5 -10 24.0272 22.8096  20
   4  -6  -6 247.347 31.6361  16
  -4   6   6 196.039 34.5638  24
   4  -6  -5 4.48555 13.8808  16
  -4  -6   5 28.6090 19.9959  14
  -4   6   5-1.96430 25.3979  24
  -4   6   5 51.6586 19.7520  22
   4  -6  -4 538.017 45.3252  16
  -4  -6   4 599.044 56.2265  14
  -4   6   4 573.526 60.9503  24
  -4   6   4 517.031 50.3488  22
  -4  -6   3 2062.77 104.702  14
  -4   6   3 1937.97 111.302  24
  -4   6   3 1798.01 92.8723  22
  -4   6   2 14.7632 29.3947  24
   4  -6  -2-14.3773 18.5968   9
  -4  -6   2-6.81440 27.0225  14
  -4   6   2 22.3327 21.8241  22
   4  -6  -1 522.637 55.5071   9
  -4   6   1 519.664 65.3888  24
  -4  -6   1 580.475 63.2734  14
  -4   6   1 535.263 53.0058  22
   4  -6   0 503.647 56.8717   9
  -4  -6   0 496.284 60.2557  14
  -4   6   0 510.869 64.0401  24
  -4   6   0 395.530 46.3531  22
   4  -6   1 454.294 54.9871   9
  -4  -6  -1 499.894 59.3050  14
  -4   6  -1 439.419 58.2414  24
  -4   6  -1 515.595 51.1746  22
   4  -6   2 1589.59 94.5917   9
  -4   6  -2 1609.87 101.221  24
   4  -6   3 4057.19 143.990   9
   4  -6   4 29.6032 25.6010   9
  -4   6  -4 78.2330 29.7867  20
   4  -6   5 729.185 56.3396   9
  -4   6  -5 815.701 61.4584  20
   5   0 -18 1358.78 78.7662  18
  -5   0  17-7.31685 23.7248  19
   5   0 -17 20.7817 34.0806  18
   5   0 -16 1105.35 106.909  18
   5   0 -15 68.9947 57.6518  18
   5   0 -14 7098.87 297.415  18
   5   0 -13 102.304 60.7816  18
   5   0 -12 3856.24 232.223  18
   5   0 -11-126.776 69.3556  18
  -5   0  11 63.9017 35.6590   8
   5   0 -10 9645.22 349.770  18
  -5   0  10 10123.0 315.128   8
   5   0  -9-41.1060 41.3111  18
   5   0  -9 55.9839 98.8451   1
  -5   0   9 16.2781 34.3880   8
   5   0  -8 3929.81 211.757  18
   5   0  -8 3893.38 377.778   1
   5   0  -7-97.1630 81.5709   1
   5   0  -6 6324.10 448.792   1
   5   0  -5 8.58775 50.1356   1
   5   0  -4 35906.3 972.753   1
   5   0  -3 94.4804 64.9613   1
   5   0  -2 27065.7 768.667   1
  -5   0   1-61.3804 61.0670   3
  -5   0   0 9500.45 536.393   3
  -5   0  -1 105.732 67.4570   3
  -5   0  -2 45023.5 1105.20   3
  -5   0  -3-135.282 76.9859   4
  -5   0  -4 32012.1 972.185   4
  -5   0  -5-3.77129 46.8621   4
  -5   0  -6 19225.6 820.525   4
  -5   0  -6 18930.8 430.821  17
  -5   0  -6 19371.2 483.721  12
  -5   0  -6 19714.7 453.647  21
  -5   0  -7-133.178 77.1144   4
  -5   0  -7-88.5527 72.7092  17
  -5   0  -7 11.1151 49.6652  12
  -5   0  -7 77.8193 45.3974   7
  -5   0  -7-2.54724 37.9156  21
  -5   0  -8 14381.4 735.712   4
  -5   0  -8 15243.7 448.208  12
  -5   0  -9 1373.78 121.016  17
  -5   0  -9-25.9396 60.7847  12
  -5   0 -10 5386.84 203.951  17
  -5   0 -10 398.251 89.6410  12
  -5   0 -11 33.9697 62.1039  12
  -5   0 -11 55.2941 38.4478  23
  -5   0 -12 15886.9 435.593   7
  -5   0 -12 16400.2 392.581  23
  -5   0 -13 9.62773 43.6010  12
  -5   0 -13-15.2064 37.4410   7
  -5   0 -13-26.2186 35.3231  23
  -5   0 -14 441.558 70.4129  12
  -5   0 -14 390.637 68.4210   7
  -5   0 -15-7.89475 40.9713  15
  -5   0 -15 18.9993 29.7479   7
  -5   0 -16 149.430 37.5347  15
   5  -1 -18 164.148 30.5410  18
  -5   1  17-14.5208 28.8674  19
   5  -1 -17-46.3534 35.2579  18
   5   1 -17-17.4957 26.9412  18
  -5  -1  17 26.2270 15.7012   8
   5  -1 -16 327.730 68.4625  18
   5   1 -16 225.084 50.9051  18
  -5  -1  16 266.964 46.1525   8
  -5   1  16 206.474 46.3994  24
   5  -1 -15 1226.42 126.809  18
   5   1 -15 1184.81 111.655  18
  -5  -1  15 1285.97 104.669   8
  -5   1  15 1205.63 114.430  24
   5  -1 -14 7020.65 298.294  18
   5   1 -14 6878.85 276.628  18
  -5   1  14 7027.05 290.071  24
  -5  -1  14 7351.17 265.942   8
   5  -1 -13 13875.5 436.108  18
   5   1 -13 14267.9 408.257  18
  -5  -1  13 14197.8 389.916   8
  -5   1  13 13360.2 425.535  24
   5  -1 -12-35.7854 53.7746  18
   5   1 -12-54.4427 47.7127  18
  -5   1  12 106.230 60.0834  24
   5  -1 -11 1721.34 165.102  18
   5   1 -11 1770.82 148.543  18
  -5   1  11 1795.56 166.392  24
   5  -1 -10 905.657 122.090  18
   5   1 -10 797.839 99.7190  18
   5  -1  -9 39.9885 56.0828  18
   5  -1  -9 173.785 105.570   1
   5  -1  -8 17524.5 477.422  18
   5  -1  -8 17841.8 854.849   1
  -5  -1   8 16030.4 406.950   8
   5   1  -8 15099.1 761.729   1
   5  -1  -7 1399.92 137.857  18
   5  -1  -7 1335.59 226.852   1
  -5  -1   7 1288.11 120.326   8
   5   1  -7 1129.33 195.053   1
   5  -1  -6 32584.6 1080.07   1
   5   1  -6 34546.0 1044.35   1
  -5   1   5 143.775 104.156   3
   5  -1  -5-190.156 97.0863   1
   5  -1  -4 20967.1 806.432   1
  -5   1   4 20708.6 895.396   3
  -5   1   3 12621.8 688.218   3
   5  -1  -3 13164.9 614.554   1
  -5   1   2 3835.82 375.154   3
   5  -1  -2 4055.30 334.528   1
  -5   1   1 14342.5 708.860   3
   5  -1  -1 15296.6 623.957   1
  -5   1   0 2238.78 285.046   3
   5  -1   0 2405.87 242.214   1
   5  -1   1 564.761 119.881   1
  -5   1  -1 338.827 148.940   3
  -5  -1  -2 2232.35 267.417   4
  -5   1  -2 1790.44 254.487   3
   5  -1   2 2216.30 237.309   1
  -5  -1  -3 34.1497 67.9770   4
  -5   1  -3 424.437 121.721   3
  -5  -1  -4 2926.86 330.708   4
  -5   1  -4 3217.31 327.794   3
  -5   1  -4 3000.40 377.885   2
  -5  -1  -5 2969.56 344.839   4
  -5  -1  -5 2780.97 167.097  17
  -5  -1  -5 3280.84 198.953  12
  -5   1  -5 2945.82 184.745  12
  -5  -1  -5 3237.77 184.464  21
  -5   1  -5 3172.11 389.942   2
  -5  -1  -6 5296.89 472.024   4
  -5   1  -6 5124.43 216.700  17
  -5  -1  -6 4751.74 220.590  17
  -5  -1  -6 5198.46 271.276   7
  -5  -1  -6 5275.84 259.219  12
  -5  -1  -6 5058.72 236.730  21
  -5   1  -6 5045.59 485.568   2
  -5   1  -6 5096.82 247.072  12
  -5  -1  -7 1408.90 124.563  17
  -5  -1  -7 2379.67 328.382   4
  -5   1  -7 1051.25 105.689  17
  -5  -1  -7 2030.77 178.368   7
  -5   1  -7 2175.08 321.512   2
  -5   1  -7 2220.23 170.577  12
  -5   1  -7 1856.05 147.582  23
  -5  -1  -7 2050.14 173.438  12
  -5  -1  -7 1869.02 145.566  21
  -5  -1  -8 144.023 88.0216   4
  -5   1  -8-29.6172 52.0705  17
  -5  -1  -8 86.4174 53.0673  17
  -5  -1  -8 197.055 75.3846  12
  -5   1  -8 143.868 60.5881  12
  -5  -1  -8 237.335 77.5721   7
  -5   1  -8 178.848 56.3272  23
  -5  -1  -8 277.284 65.9916  21
  -5   1  -9 2586.01 143.434  17
  -5  -1  -9 3254.04 174.416  17
  -5   1  -9 917.607 113.466  23
  -5   1  -9 887.310 117.309  12
  -5  -1  -9 947.923 133.606   7
  -5  -1  -9 830.037 113.293  12
  -5  -1  -9 881.732 99.5187  21
  -5  -1 -10 2423.62 190.489  12
  -5   1 -10 2460.23 180.997  12
  -5   1 -10 2468.65 171.441  23
  -5  -1 -10 2568.01 200.734   7
  -5  -1 -11 5731.39 280.912  12
  -5   1 -11 5930.85 265.658  12
  -5  -1 -11 5874.58 290.794   7
  -5   1 -11 5812.37 255.293  23
  -5   1 -12 4380.50 217.929  12
  -5  -1 -12 4256.46 241.171   7
  -5  -1 -12 4665.70 242.718  12
  -5   1 -12 4578.34 216.228  23
  -5  -1 -13 1501.58 141.906  15
  -5  -1 -13 1523.93 135.614  12
  -5   1 -13 1399.55 116.395  12
  -5  -1 -13 1492.18 141.167   7
  -5   1 -13 1427.15 117.399  23
  -5  -1 -14 217.520 63.4809  15
  -5  -1 -14 211.524 56.2342  12
  -5   1 -14 226.975 45.8828  12
  -5  -1 -14 243.426 61.0761   7
  -5   1 -14 246.783 54.1907  23
  -5  -1 -15 494.729 70.1447  15
  -5  -1 -15 614.068 74.9981   7
  -5   1 -15 536.571 58.7925  23
  -5  -1 -16 10.4938 23.4988  15
  -5   1 -16-30.6383 25.0101  15
  -5  -1 -16-5.24328 17.9656   7
  -5   2  17 1148.72 69.4631  19
  -5  -2  17 1111.12 61.2357   8
  -5   2  16 1035.09 85.5050  19
   5  -2 -16 1023.18 91.0162  18
   5   2 -16 1025.69 71.5422  18
  -5  -2  16 1117.29 82.0603   8
  -5   2  16 925.918 79.4443  24
   5  -2 -15-20.8631 42.3514  18
   5   2 -15-129.268 37.2414  18
  -5  -2  15 17.2693 31.4854   8
  -5   2  15-52.7686 38.3784  24
   5  -2 -14 26.7786 51.1262  18
   5   2 -14 38.5292 34.7390  18
  -5  -2  14 43.0092 40.9471   8
  -5   2  14 78.5493 51.2201  24
   5  -2 -13 36.2769 58.8904  18
   5   2 -13-32.1357 37.3274  18
  -5  -2  13-2.02428 41.4219   8
  -5   2  13-2.96103 47.0623  24
  -5  -2  12 148.620 70.7704   9
   5  -2 -12 85.4255 64.3293  18
  -5  -2  12 111.513 60.3034   8
  -5   2  12 37.2026 54.5092  24
   5  -2 -11 149.362 71.6675  18
  -5  -2  11 119.716 61.0477   9
  -5  -2  11 101.861 54.3182   8
  -5   2  11 55.3058 53.5908  24
   5  -2 -10 1775.96 171.613  18
  -5  -2  10 1815.67 151.964   8
  -5   2  10 1511.98 160.643  24
  -5  -2  10 1629.66 156.203   9
   5  -2  -9 12365.7 427.462  18
  -5  -2   9 12366.3 376.647   8
  -5   2   9 11870.6 421.208  24
  -5  -2   9 12334.2 403.048   9
   5  -2  -8 3582.14 230.840  18
  -5  -2   8 3354.92 197.948   8
  -5   2   8 3441.41 223.685  24
  -5  -2   8 3559.72 210.813   9
   5  -2  -7 1022.06 219.402   1
   5  -2  -7 1085.82 133.178  18
  -5  -2   7 1123.00 117.737   8
  -5   2   7 927.675 115.445  24
  -5  -2   7 1043.35 114.533   9
  -5   2   6 314.288 70.1166  19
   5  -2  -6 238.401 67.4633  18
  -5  -2   6 215.972 54.9139   9
  -5  -2   6 237.547 59.1310   8
  -5   2   6 441.665 162.537   3
  -5   2   6 260.039 71.4824  24
   5  -2  -6 116.873 98.5625   1
  -5   2   5 8213.01 309.137  19
   5  -2  -5 8396.35 330.633  18
  -5  -2   5 7971.29 276.124  17
  -5   2   5 8273.76 322.782  24
  -5  -2   5 8023.65 300.116   8
  -5   2   5 8139.34 615.076   3
   5  -2  -5 8175.67 551.158   1
  -5   2   4 453.212 82.2709  19
  -5  -2   4 359.204 71.9550   8
  -5   2   4 318.086 136.823   3
   5  -2  -4 335.775 120.233   1
  -5   2   3 9905.03 655.498   3
   5  -2  -3 9315.77 569.557   1
  -5   2   2 539.417 168.760   3
   5  -2  -2 392.723 126.088   1
  -5   2   1 24584.3 997.102   3
   5  -2  -1 24121.6 884.297   1
   5  -2   0 140.902 75.0825   1
  -5   2   0 118.028 102.491   3
  -5   2  -1 16604.5 826.599   3
   5  -2   1 16301.7 720.480   1
   5  -2   2 304.029 109.081   1
  -5   2  -2 132.549 78.5432   3
  -5  -2  -2 167.460 47.7555  14
  -5  -2  -2 100.488 49.4923   7
  -5  -2  -3 571.388 156.984   4
   5  -2   3 707.365 163.606   1
  -5  -2  -3 610.825 80.9574  17
  -5  -2  -3 556.420 88.0410   8
  -5   2  -3 777.672 194.539   3
  -5  -2  -3 755.294 107.933   7
  -5   2  -3 694.845 91.0601  10
  -5  -2  -4 1237.15 115.190  17
  -5  -2  -4 1120.57 219.984   4
   5  -2   4 1460.17 219.225   1
  -5  -2  -4 1025.29 113.162   8
  -5   2  -4 1184.90 256.757   2
  -5   2  -4 1017.16 206.881   3
  -5  -2  -4 1424.48 144.992   7
  -5  -2  -4 1186.41 116.551  12
  -5   2  -4 1060.80 115.307  10
  -5  -2  -5 451.721 158.626   4
  -5  -2  -5 267.913 63.5018  17
  -5   2  -5 504.706 173.569   2
  -5   2  -5 192.709 120.318   3
  -5   2  -5 175.110 52.7466  24
  -5  -2  -5 505.019 81.7025  12
  -5  -2  -5 291.369 77.8441   7
  -5   2  -5 474.262 80.8836  12
  -5   2  -5 245.287 64.7826  10
  -5  -2  -6 26934.4 1081.82   4
  -5  -2  -6 21032.7 459.495  17
  -5   2  -6 21908.1 941.661   3
  -5   2  -6 23441.2 517.634  24
  -5  -2  -6 24272.9 556.082  12
  -5  -2  -6 26917.3 637.030   7
  -5   2  -6 25675.1 560.021  12
  -5   2  -6 26299.3 1231.18   2
  -5  -2  -7 588.239 83.5814  17
  -5  -2  -7 797.946 104.882  15
  -5  -2  -7 756.916 107.470  12
  -5   2  -7 701.592 102.285  12
  -5  -2  -7 803.403 119.528   7
  -5  -2  -7 734.912 99.2784  21
  -5  -2  -8 1887.07 163.591  15
  -5  -2  -8 1895.59 167.298  12
  -5  -2  -8 1853.72 177.300   7
  -5   2  -8 2016.80 164.164  12
  -5   2  -8 1742.32 153.254  23
  -5  -2  -8 1607.54 134.419  21
  -5  -2  -9 1191.90 137.189  15
  -5  -2  -9 1271.51 140.522  12
  -5   2  -9 1378.20 139.027  12
  -5   2  -9 1178.71 126.725  23
  -5  -2  -9 1464.54 123.453  21
  -5  -2  -9 1321.79 151.156   7
  -5  -2 -10 7000.11 307.755  15
  -5  -2 -10 6821.92 303.350  12
  -5  -2 -10 6844.20 320.593   7
  -5   2 -10 6572.39 269.093  12
  -5   2 -10 6656.98 282.662  23
  -5  -2 -11 1523.98 145.085  15
  -5  -2 -11 1559.49 146.331  12
  -5   2 -11 1555.58 126.413  12
  -5  -2 -11 1544.11 156.944   7
  -5   2 -11 1529.08 136.368  23
   5  -2  11 1544.10 125.031  11
  -5  -2 -12 39.5437 52.8253  15
  -5  -2 -12 46.9957 52.5601  12
  -5  -2 -12 69.4994 63.8352   7
  -5   2 -12 38.1918 49.0504  23
   5  -2  12 67.4920 32.4079  11
  -5  -2 -13 455.371 80.7351  15
  -5  -2 -13 444.798 83.9530   7
  -5   2 -13 525.275 74.8022  23
  -5  -2 -14 474.565 71.7876  15
  -5  -2 -14 386.028 67.3988   7
  -5   2 -14 436.279 60.8024  23
  -5  -2 -15 88.0327 33.8068   7
  -5   2 -15 79.7338 28.5693  23
  -5  -3  16 62.6237 19.0065   8
  -5   3  15 1097.05 74.8373  19
  -5  -3  15 1217.83 80.2627   8
  -5   3  15 1024.32 80.3161  24
  -5   3  14 6327.99 203.224  19
  -5   3  14 6358.01 227.108  24
  -5   3  13 612.351 75.8168  19
  -5  -3  13 680.008 81.7351   8
  -5   3  13 739.946 96.2087  24
  -5   3  12 44.1227 40.8007  19
  -5  -3  12 78.6785 53.4219   9
  -5  -3  12-4.89039 43.1863   8
  -5   3  12-2.26166 46.2110  24
  -5   3  11 297.444 64.2346  19
  -5  -3  11 299.709 68.9677   9
  -5  -3  11 331.549 69.6573   8
  -5   3  11 318.830 80.9619  24
  -5   3  10 3611.61 204.386  19
  -5  -3  10 3833.04 206.873   8
  -5   3  10 3798.98 232.550  24
  -5  -3  10 3864.44 218.079   9
  -5   3   9 4208.95 221.464  19
  -5  -3   9 4086.57 219.264   8
  -5   3   9 4094.99 246.877  24
  -5  -3   9 4243.34 227.352   9
  -5   3   8 476.803 87.6116  19
  -5  -3   8 408.589 79.1742   9
  -5  -3   8 583.159 94.4585   8
  -5   3   8 627.750 107.211  24
  -5   3   7 37.4096 46.3624  19
  -5  -3   7-74.7553 41.8911   9
  -5  -3   7 36.9753 41.9313   8
  -5   3   7 10.4138 53.6533  24
  -5   3   6 4769.88 241.568  19
  -5  -3   6 4993.28 251.932   8
  -5  -3   6 5557.42 233.575  14
  -5   3   6 4826.11 271.118  24
  -5  -3   6 4512.46 217.673   9
  -5   3   5 318.548 71.2416  19
  -5  -3   5 313.015 61.2217  14
  -5  -3   5 284.275 72.2902   8
  -5   3   5 275.321 79.9845  24
  -5   3   4 4682.52 231.928  19
  -5  -3   4 5118.72 253.259   8
  -5   3   4 5106.20 273.048  24
  -5  -3   4 4858.52 227.648  14
  -5   3   3 13523.0 384.637  19
  -5  -3   3 13744.8 409.986   8
  -5   3   3 13757.7 826.795   3
  -5  -3   3 13272.3 371.568  14
  -5   3   3 13618.5 436.205  24
   5  -3  -3 13937.0 750.870   1
  -5  -3   2 29932.3 597.986   8
  -5   3   2 29836.0 1208.85   3
  -5  -3   2 29708.5 552.329  14
  -5   3   2 30235.9 640.131  24
   5  -3  -2 31435.7 1131.33   1
  -5   3   2 28985.1 553.494  19
  -5  -3   1 4628.92 234.566   8
  -5   3   1 4489.52 467.855   3
  -5  -3   1 4905.52 229.627  14
  -5   3   1 5231.69 265.983  24
   5  -3  -1 4701.00 429.105   1
  -5   3   1 4468.98 216.995  19
  -5  -3   0 19797.9 475.695   8
  -5   3   0 21101.4 1033.02   3
  -5  -3   0 20639.5 468.476  14
  -5   3   0 20484.7 515.683  24
   5  -3   0 21154.0 920.968   1
  -5   3   0 20154.5 452.153  19
   5  -3   1 782.538 189.573   1
  -5  -3  -1 769.894 101.644  14
  -5  -3  -1 615.243 90.9221   8
  -5   3  -1 556.688 201.832   3
  -5   3  -1 614.000 98.3482  24
  -5  -3  -1 653.015 113.584   7
   5  -3   2 2426.18 329.187   1
  -5  -3  -2 2305.01 160.674   8
  -5  -3  -2 2129.14 158.384  14
  -5  -3  -2 2622.17 206.271   7
  -5   3  -2 2296.07 175.908  24
  -5  -3  -3 5153.99 244.362  14
  -5   3  -3 4971.59 255.303  24
  -5  -3  -3 5622.15 301.984   7
  -5  -3  -4 3368.23 193.374   8
  -5   3  -4 3290.30 213.852  24
  -5  -3  -4 3801.28 247.117   7
   5  -3   5 2746.51 188.998   9
  -5   3  -5 2550.15 186.398  24
  -5  -3  -5 2648.09 210.659   7
  -5   3  -5 2672.07 182.222  12
   5  -3   6 19.2854 54.1384   9
  -5   3  -6 0.76025 46.6525  24
  -5  -3  -6 63.9601 62.2723   7
  -5   3  -6 19.7327 46.3581  12
   5  -3   7 8240.44 305.173   9
  -5  -3  -7 8019.27 226.658  17
  -5  -3  -7 7676.78 294.745  15
  -5  -3  -7 8042.39 306.489  12
  -5  -3  -7 8503.36 363.738   7
  -5   3  -7 8184.81 296.454  12
   5  -3   8 4854.39 225.145   9
  -5  -3  -8 4936.62 239.120  15
  -5  -3  -8 4774.47 236.994  12
  -5  -3  -8 4838.46 272.703   7
  -5   3  -8 4728.23 249.285  23
  -5  -3  -8 4711.25 215.990  21
  -5  -3  -9 1550.34 138.231  15
  -5  -3  -9 1794.73 168.275   7
  -5   3  -9 1672.17 149.673  23
  -5   3  -9 1739.33 132.652  20
  -5  -3 -10 36.6828 45.2402  15
  -5  -3 -10-4.23482 51.9189   7
  -5   3 -10 55.8745 50.9535  23
   5  -3  10-42.3980 37.7252  11
  -5   3 -10 58.7498 41.2536  20
  -5  -3 -11 606.585 95.1815   7
  -5   3 -11 576.331 88.9019  23
   5  -3  11 505.370 72.5198  11
  -5  -3 -12 1103.03 111.572   7
  -5   3 -12 1018.49 99.0218  23
   5  -3  12 879.251 79.9202  11
  -5  -3 -13 1439.00 109.548   7
  -5   3 -13 1411.50 96.9703  23
   5  -3  13 1253.93 76.2828  11
  -5  -3 -14 119.295 32.3385   7
  -5   3 -14 112.918 26.2973  23
   5  -4 -13 830.790 61.2829  16
  -5  -4  13 831.972 61.0141   8
  -5   4  13 772.055 70.4200  24
   5  -4 -12 1300.55 93.5428  16
  -5  -4  12 1382.15 92.1202   8
  -5   4  12 1366.40 106.200  24
  -5   4  11 524.661 56.9825  19
  -5  -4  11 573.891 69.6946   8
  -5   4  11 646.379 87.1888  24
  -5   4  10 276.104 48.2527  19
  -5  -4  10 262.617 55.0190   9
  -5   4  10 196.744 63.7839  24
  -5  -4  10 227.769 52.1255   8
  -5   4   9 335.607 53.6113  19
  -5  -4   9 331.859 62.0658   9
  -5  -4   9 256.454 57.4564   8
  -5   4   9 364.210 79.0838  24
  -5  -4   8 1215.02 109.616   8
  -5   4   8 1386.62 140.295  24
  -5  -4   8 1243.92 106.099   9
  -5   4   8 1288.59 102.659  19
  -5  -4   7 3712.40 197.413   8
  -5  -4   7 3406.76 167.512  14
  -5   4   7 3867.42 232.617  24
  -5   4   7 3728.51 178.782  19
  -5  -4   6 232.767 55.9999  14
  -5  -4   6 232.933 60.7670   8
  -5   4   6 72.1683 61.7130  24
  -5  -4   5 2150.06 156.059   8
  -5  -4   5 1993.95 144.051  14
  -5   4   5 1975.92 172.647  24
  -5  -4   4 1090.00 114.388   8
  -5  -4   4 887.051 103.545  14
  -5   4   4 887.994 121.872  24
  -5  -4   3 1748.64 141.193   8
  -5  -4   3 1548.13 133.152  14
  -5   4   3 1725.18 161.244  24
  -5  -4   2 4183.81 212.935   8
  -5  -4   2 4010.32 210.282  14
  -5   4   2 4357.08 245.819  24
  -5  -4   1 778.912 101.013  14
  -5   4   1 664.904 107.606  24
  -5  -4   0 2797.51 178.609  14
  -5   4   0 2759.81 196.823  24
  -5  -4  -1 1955.49 154.517  14
  -5   4  -1 2250.80 177.308  24
  -5   4  -2 328.936 82.8745  24
  -5  -4  -2 380.316 79.2011  14
   5  -4   3 3529.04 213.930   9
  -5  -4  -3 3699.67 205.784  14
  -5  -4  -3 4004.11 242.579   7
  -5   4  -3 3707.13 220.139  24
   5  -4   4 65.7516 59.4016   9
  -5   4  -4 17.1855 51.8343  24
  -5  -4  -4 19.5077 54.7816   7
  -5   4  -4 13.5194 39.4611  12
   5  -4   5 1199.08 124.285   9
  -5   4  -5 1029.08 121.891  24
  -5  -4  -5 1079.89 134.933   7
   5  -4   6 397.691 76.7038   9
  -5   4  -6 576.503 94.0375  24
  -5  -4  -6 381.165 88.9832   7
   5  -4   7 3668.68 185.970   9
  -5  -4  -7 3512.01 211.291   7
  -5   4  -7 3642.25 194.416  23
   5  -4   8-64.2810 40.6015   9
  -5  -4  -8-20.9305 52.8331   7
  -5   4  -8 45.2005 48.7186  23
   5  -4   8-64.0478 50.9499  11
  -5   4  -8 26.3750 41.5319  20
   5  -4   9 2197.06 120.241   9
  -5  -4  -9 2517.46 163.463   7
  -5   4  -9 2330.35 141.079  23
   5  -4   9 2398.26 141.153  11
  -5   4  -9 2236.84 131.722  20
  -5  -4 -10 3510.20 174.660   7
  -5   4 -10 3781.91 162.348  23
   5  -4  10 3552.62 155.148  11
  -5   4 -10 3619.12 144.247  20
  -5  -4 -11 3982.16 159.514   7
  -5   4 -11 4113.92 150.096  23
   5  -4  11 4083.01 145.781  11
  -5   4 -12 773.376 54.4785  23
   5  -4  12 592.341 47.1694  11
   5  -5 -10 351.642 41.6437  16
  -5   5  10 267.271 40.5743  24
   5  -5  -9 3157.59 129.812  16
  -5   5   9 3190.93 140.465  24
   5  -5  -8 754.449 72.8098  16
  -5   5   8 750.258 80.2537  24
   5  -5  -7 424.364 52.6399   9
   5  -5  -7 450.416 62.5067  16
  -5   5   7 388.539 68.8871  24
   5  -5  -6 18.5205 31.6663   9
   5  -5  -6 45.4175 33.3471  16
  -5  -5   6 26.6720 26.3948  14
  -5   5   6 72.7534 47.5541  24
   5  -5  -5 1175.87 101.585   9
   5  -5  -5 1153.32 95.3653  16
  -5  -5   5 1252.62 95.8186  14
  -5   5   5 1171.66 111.433  24
   5  -5  -4 825.547 90.9158   9
   5  -5  -4 705.559 75.2851  16
  -5  -5   4 817.926 85.4194  14
  -5   5   4 957.280 105.140  24
   5  -5  -3 3.43012 40.4604   9
   5  -5  -3-14.9045 27.3074  16
  -5  -5   3 5.86483 36.2699  14
  -5   5   3-43.1702 60.9060  24
   5  -5  -2 3143.59 177.948   9
  -5  -5   2 2973.83 161.407  14
  -5   5   2 3150.56 182.090  24
   5  -5  -1 29.4145 48.5853   9
  -5  -5   1 26.2691 43.1442  14
  -5   5   1-58.5937 53.4092  24
   5  -5   0 385.970 73.3118   9
  -5  -5   0 450.039 74.8980  14
  -5   5   0 521.070 86.2694  24
   5  -5   1 924.856 104.201   9
  -5  -5  -1 905.341 99.1482  14
  -5   5  -1 731.714 94.8446  24
   5  -5   2 167.639 53.1092   9
  -5  -5  -2 196.880 57.5108  14
  -5   5  -2 198.055 59.2005  24
   5  -5   2 149.933 40.7285  11
   5  -5   3 1756.60 130.233   9
  -5   5  -3 1804.91 133.335  24
   5  -5   3 1678.79 107.508  11
   5  -5   4-6.05410 34.5982   9
  -5   5  -4 24.7286 42.9075  24
   5  -5   4-20.6377 28.4235  11
   5  -5   5 65.2241 39.3507   9
  -5   5  -5 108.070 40.1734  23
   5  -5   5 119.161 38.6749  11
   5  -5   6-58.3215 31.9697   9
  -5   5  -6-20.6946 25.7277  23
   5  -5   6-6.98700 25.7305  11
  -5  -5  -6-55.1924 28.4715  21
   5  -5   7 1574.00 92.0074   9
  -5   5  -7 1597.43 90.2764  23
   5  -5   7 1515.04 90.0440  11
  -5   5  -7 1589.95 97.5515  20
   5  -5   8-10.4972 16.0212   9
  -5   5  -8 22.2170 17.7578  23
   5  -5   8 50.7444 22.8163  11
  -5   5  -8-13.2427 19.8093  20
  -5   6   2-18.2339 19.6120  24
  -5   6   1 26.2058 18.2047  24
  -5   6   0 925.621 61.6613  24
   6   0 -16 482.540 54.7362  18
  -6   0  15-19.6688 26.3956  19
   6   0 -15 30.1144 37.2736  18
  -6   0  14 7921.29 243.219  19
   6   0 -14 7604.85 261.928  18
  -6   0  13-45.3621 45.6786  19
   6   0 -13-16.2967 42.0958  18
  -6   0  12 37156.0 602.502  19
   6   0 -12 36795.9 632.321  18
  -6   0  11-10.8460 40.4419  19
   6   0 -11-88.7255 51.9453  18
  -6   0  10 20.6366 45.7987  19
   6   0 -10 141.086 53.1929  18
  -6   0   9 122.771 51.9040  19
  -6   0   9 61.8676 39.5894   8
  -6   0   8 165.614 53.0360  19
  -6   0   8 150.686 51.1759   8
  -6   0   7 20.5364 32.5175  19
  -6   0   7 10.6454 34.0430   8
  -6   0   6 5162.57 241.851  19
  -6   0   6 5339.23 235.879   8
  -6   0   5 68.4666 46.4191  19
  -6   0   5-66.7415 41.5367   8
  -6   0   4 18506.9 454.048  19
  -6   0   4 17640.9 427.875   8
  -6   0   3 20.9109 33.2647  19
  -6   0   3 70.8571 45.2429  17
  -6   0   3 2.50994 43.6861   8
  -6   0   2 1948.24 145.993  17
  -6   0   2 1980.89 147.818   8
  -6   0   2 2267.68 171.459  10
  -6   0   2 1960.77 148.450  19
  -6   0   1-153.285 53.4479  19
  -6   0   1-6.09324 45.0854  17
  -6   0   1-4.47079 37.4126   8
  -6   0   1 12.3621 42.4975  10
  -6   0   1-80.3887 42.2115  21
  -6   0   0 8673.61 295.834  17
  -6   0   0 8401.38 304.155   8
  -6   0   0 8935.24 333.409  10
  -6   0   0 9042.73 314.084  21
  -6   0   0 8827.02 304.957  19
  -6   0  -1 73.9824 46.4639  17
  -6   0  -1-93.2998 41.2319   8
  -6   0  -1 27.1560 29.5115  12
  -6   0  -1-82.1322 50.3391  10
  -6   0  -1-48.1151 52.1897  21
  -6   0  -2 245.115 62.4111  17
  -6   0  -2 287.481 65.9672   8
  -6   0  -2 378.097 82.9469  12
  -6   0  -2 231.764 62.6853  10
  -6   0  -2 393.403 79.8335  21
  -6   0  -3 82.6781 44.3798  17
  -6   0  -3-35.2617 41.5042   8
  -6   0  -3 14.8481 47.1601  12
  -6   0  -3 18.9072 47.4161  10
  -6   0  -3 84.0900 47.3921  21
  -6   0  -4 171.205 57.6789  17
  -6   0  -4 215.563 71.8717  12
  -6   0  -4 263.988 72.8510  21
  -6   0  -5 64.8903 46.9842  17
  -6   0  -5 50.5478 54.1683  12
  -6   0  -5-45.2462 56.1943  21
  -6   0  -6 810.653 101.596  17
  -6   0  -6 592.903 100.975  12
  -6   0  -6 673.017 106.942  21
  -6   0  -7 17.9528 49.2420  12
  -6   0  -8 12292.8 340.076  17
  -6   0  -8 14959.7 451.222  12
  -6   0  -9 3321.79 173.750  17
  -6   0  -9 23.1864 62.7989  12
  -6   0 -10 20592.7 351.657  17
  -6   0 -10 22639.9 476.219   7
  -6   0 -11 28.0328 54.0261  12
  -6   0 -11 76.3786 40.8324   7
  -6   0 -12 246.481 61.7807  12
  -6   0 -13-17.9906 35.7913  12
  -6   0 -14 2060.39 117.940  15
  -6   0 -14 1814.28 101.500  12
  -6   1  16 89.4930 28.5648  19
   6  -1 -16 105.154 32.5404  18
  -6  -1  16 69.4003 19.6436  17
  -6   1  15 758.955 76.4118  19
   6  -1 -15 606.093 73.5911  18
   6   1 -15 659.280 63.8726  18
  -6  -1  15 656.979 61.0532   8
  -6   1  14 930.919 98.7993  19
   6   1 -14 760.048 77.8081  18
   6  -1 -14 608.444 81.2903  18
  -6  -1  14 783.365 81.0846   8
  -6   1  13 880.288 102.511  19
   6  -1 -13 961.967 110.959  18
  -6  -1  13 924.814 94.0661   8
  -6   1  12 2208.75 160.261  19
   6  -1 -12 1868.58 155.393  18
  -6  -1  12 2097.92 147.873   8
  -6   1  11 4054.30 218.327  19
   6  -1 -11 4122.75 228.033  18
  -6  -1  11 4234.99 210.473   8
  -6   1  10 7419.50 294.458  19
   6  -1 -10 7050.56 301.019  18
  -6  -1  10 7407.64 282.872   8
  -6   1   9 1685.40 146.603  19
   6  -1  -9 1941.44 162.514  18
  -6  -1   9 1760.92 145.829   8
  -6   1   8 18027.0 462.115  19
   6  -1  -8 19365.2 495.558  18
  -6  -1   8 18385.5 454.525   8
  -6   1   7 1354.89 134.085  19
   6  -1  -7 1219.04 131.981  18
  -6  -1   7 1291.00 125.270   8
  -6   1   6 14122.1 414.103  19
   6  -1  -6 15053.9 424.940  18
   6  -1  -6 13918.5 749.210   1
  -6  -1   6 14034.8 400.254   8
  -6   1   5 2577.85 177.355  19
   6  -1  -5 2361.20 299.060   1
  -6  -1   5 2603.56 175.799   8
  -6   1   4 4316.21 232.130  19
   6  -1  -4 3637.97 370.584   1
  -6  -1   4 4372.67 221.388  17
  -6  -1   4 4464.01 230.281   8
  -6   1   3 693.726 96.4561  19
  -6  -1   3 544.119 84.8715  17
  -6   1   3 638.133 87.0289  17
  -6  -1   3 663.080 97.1038   8
  -6   1   3 997.141 215.141   3
   6  -1  -3 606.980 144.116   1
  -6  -1   3 594.716 84.2384  10
  -6   1   2 257.707 65.1648  19
  -6  -1   2 282.387 64.3716  17
  -6   1   2 344.987 72.5016  17
  -6  -1   2 270.146 66.1603   8
   6  -1  -2 542.168 134.581   1
  -6  -1   2 278.313 67.8607  10
  -6   1   1 28.6505 35.4682  19
  -6  -1   1 10.1416 32.8917  17
  -6   1   1 83.3021 45.8119  17
  -6  -1   1 53.5872 41.3744   8
  -6   1   1 18.6238 53.0898   3
  -6  -1   1-73.0270 43.6241  10
  -6  -1   0 3395.84 189.886  17
  -6   1   0 3256.99 179.864  17
  -6  -1   0 3488.51 209.700   8
  -6   1   0 3028.27 356.214   3
  -6  -1   0 3204.27 202.005   7
  -6  -1   0 3448.75 206.420  10
  -6   1   0 3542.52 214.314  10
  -6   1   0 3548.87 202.824  19
  -6  -1  -1 1254.79 117.967  17
  -6   1  -1 1351.78 117.794  17
  -6  -1  -1 1448.84 138.434   8
  -6   1  -1 1277.13 240.457   3
  -6  -1  -1 1629.37 148.650   7
  -6  -1  -1 1365.60 135.401  10
  -6   1  -1 1589.22 144.774  10
  -6  -1  -1 1578.91 140.541  21
  -6   1  -1 1446.63 134.728  19
  -6  -1  -2 549.644 83.2140  17
  -6   1  -2 503.217 77.4874  17
  -6  -1  -2 444.251 83.9657   8
  -6   1  -2 166.675 112.576   3
  -6  -1  -2 524.373 89.1527   7
  -6  -1  -2 434.186 77.9120  12
  -6   1  -2 504.550 86.8634  10
  -6  -1  -2 557.299 90.3144  21
  -6  -1  -3 4414.48 220.156  17
  -6   1  -3 4918.60 224.204  17
  -6  -1  -3 4855.25 251.745   8
  -6  -1  -3 4814.60 256.089   7
  -6  -1  -3 5010.13 251.014  12
  -6   1  -3 4914.72 258.528  12
  -6   1  -3 4863.70 249.318  10
  -6  -1  -3 5416.32 258.892  21
  -6  -1  -4 120.354 53.3621  17
  -6   1  -4 62.7237 42.1535  17
  -6  -1  -4 208.225 77.1506   8
  -6  -1  -4 80.3180 42.9274   7
  -6  -1  -4 101.709 54.8475  12
  -6   1  -4 197.314 69.8474  12
  -6   1  -4 77.9027 52.5334  10
  -6  -1  -4 78.1921 46.0582  21
  -6   1  -5 1165.27 111.574  17
  -6  -1  -5 1086.66 114.053  17
  -6  -1  -5 1132.95 133.281   7
  -6  -1  -5 991.848 124.073  12
  -6   1  -5 995.061 122.540  12
  -6  -1  -5 933.489 118.467  21
  -6  -1  -6 802.445 98.7506  17
  -6   1  -6 713.408 86.2433  17
  -6   1  -6 856.062 120.769  12
  -6  -1  -6 800.425 117.672  12
  -6  -1  -6 738.332 114.556   7
  -6   1  -6 661.332 90.5988  23
  -6  -1  -6 797.595 111.850  21
  -6  -1  -7 231.407 52.5079  17
  -6  -1  -7 434.964 87.6286  12
  -6  -1  -7 392.952 83.5836   7
  -6   1  -7 467.841 94.3606  12
  -6   1  -7 429.435 75.2143  23
  -6  -1  -7 465.923 89.7526  21
  -6   1  -8 2641.54 144.286  17
  -6  -1  -8 2621.13 162.895  17
  -6  -1  -8 2029.10 172.210  12
  -6  -1  -8 2254.40 179.884   7
  -6   1  -8 2125.76 171.807  12
  -6   1  -8 2099.93 154.100  23
  -6  -1  -8 1990.16 153.369  21
  -6  -1  -9 9.29868 58.5795  12
  -6   1  -9-32.2916 63.1752  12
  -6  -1  -9-41.3032 51.0372   7
  -6  -1 -10 202.132 74.6880  12
  -6   1 -10 138.503 59.8936  12
  -6  -1 -10 138.426 56.9150   7
  -6   1 -10 136.087 43.8002  23
  -6  -1 -11 9603.05 321.577  15
  -6  -1 -11 9940.30 335.943  12
  -6   1 -11 9415.91 307.554  12
  -6  -1 -11 9006.04 306.721   7
  -6   1 -11 9261.51 276.142  23
  -6  -1 -12 315.134 69.8303  15
  -6  -1 -12 155.845 61.9632  12
  -6   1 -12 221.203 58.2545  12
  -6  -1 -12 218.448 55.5774   7
  -6   1 -12 206.760 46.9494  23
  -6  -1 -13 45.2749 41.3333  15
  -6  -1 -13-20.0314 35.6173  12
  -6   1 -13 80.5892 38.2179  12
  -6  -1 -13 35.3431 31.0301   7
  -6   1 -13 38.9422 24.0492  23
  -6  -1 -14-24.8709 30.5339  15
  -6  -1 -14 25.9801 21.2249   7
  -6   2  16 126.003 25.6408  19
  -6   2  15 779.274 70.9387  19
  -6  -2  15 680.827 60.2986   8
  -6   2  14 28.7079 35.2446  19
  -6  -2  14 24.0197 28.3570   8
  -6   2  13 65.4206 48.2159  19
  -6  -2  13 58.1207 42.4943   8
  -6   2  13 60.6225 30.2393  24
  -6   2  12-23.9887 47.5215  19
   6  -2 -12-19.1344 48.7959  18
  -6  -2  12-15.2188 27.1781  17
  -6  -2  12-31.9400 46.6467   8
  -6   2  12 28.8108 32.0322  24
  -6   2  11 0.64257 60.6476  19
   6  -2 -11 26.4493 56.2610  18
  -6  -2  11 49.9062 34.5632  17
  -6  -2  11 23.0072 42.1247   8
  -6   2  11-2.02191 39.7544  24
  -6   2  10 2014.24 165.757  19
   6  -2 -10 1943.91 164.424  18
  -6  -2  10 1951.43 127.419  17
  -6  -2  10 1896.00 148.857   8
  -6   2  10 1891.81 148.322  24
  -6   2   9 7599.90 306.810  19
   6  -2  -9 7439.74 313.777  18
  -6  -2   9 7209.44 252.034  17
  -6  -2   9 7242.21 286.071   8
  -6   2   9 7039.09 284.806  24
  -6   2   8 2274.32 177.707  19
  -6  -2   8 2448.89 153.936  17
  -6  -2   8 1999.58 156.742   8
  -6   2   7 10148.5 363.904  19
  -6  -2   7 10116.4 314.317  17
  -6  -2   7 9733.48 342.871   8
  -6   2   6 1821.93 161.616  19
  -6  -2   6 1740.91 136.695  17
  -6  -2   6 1764.30 154.972   8
  -6   2   5 1771.76 158.553  19
  -6  -2   5 1765.05 139.302  17
  -6  -2   5 1731.97 155.463   8
  -6   2   4 4347.35 239.686  19
  -6  -2   4 3748.35 201.288  17
  -6   2   4 4025.28 193.710  17
  -6  -2   4 4029.14 228.005   8
  -6  -2   3 2168.62 157.845  17
  -6  -2   3 2334.50 176.153   8
   6  -2  -3 2384.21 313.049   1
  -6   2   3 2344.31 179.935  19
  -6  -2   2 9688.59 324.843  17
  -6  -2   2 10446.5 365.690   8
  -6   2   2 9818.06 711.734   3
   6  -2  -2 9488.48 599.671   1
  -6   2   2 11099.8 370.658  19
  -6  -2   1 15585.7 412.378  17
  -6  -2   1 16090.4 455.397   8
  -6   2   1 16057.6 908.437   3
   6  -2  -1 15272.5 757.388   1
  -6   2   1 17215.8 461.323  19
  -6  -2   0 11143.6 348.963  17
  -6  -2   0 11711.8 390.299   8
  -6   2   0 12004.7 782.853   3
  -6  -2   0 12040.1 415.901   7
   6  -2   0 11952.7 661.894   1
  -6   2   0 11976.3 383.610  19
  -6  -2  -1 98.3653 44.9855  17
  -6  -2  -1 37.8027 45.7145   8
  -6  -2  -1-41.3522 54.5221   7
  -6   2  -1-29.7884 45.7319  10
  -6  -2  -2-10.8544 41.2614  17
  -6  -2  -2-9.85635 44.4371   8
  -6  -2  -2 15.2776 48.8807   7
  -6   2  -2-90.3902 53.0385  10
  -6  -2  -3 198.253 52.3914  17
  -6  -2  -3 94.5836 46.8656   8
  -6  -2  -3 86.0997 57.1963   7
  -6   2  -3 83.5891 63.6094  10
  -6  -2  -4 3027.96 184.812  17
  -6  -2  -4 3049.37 203.826   8
  -6  -2  -4 3478.68 240.394   7
  -6  -2  -4 3689.73 209.756  12
  -6   2  -4 3099.89 210.693  12
  -6   2  -4 3514.86 207.105  10
  -6  -2  -5 105.695 49.3610  17
  -6  -2  -5 234.266 70.3438  12
  -6  -2  -5 188.063 65.3088   7
  -6   2  -5 253.911 76.6938  12
  -6  -2  -5 263.729 77.2382  21
  -6  -2  -6 496.765 74.5264  17
  -6  -2  -6 895.564 111.931  12
  -6  -2  -6 810.430 120.062   7
  -6   2  -6 721.963 108.037  12
  -6  -2  -6 769.067 107.727  21
  -6  -2  -7 4559.05 193.496  17
  -6  -2  -7 4634.54 242.930  12
  -6  -2  -7 4907.34 272.058   7
  -6   2  -7 4580.09 241.938  12
  -6   2  -7 4532.62 229.806  23
  -6  -2  -7 4598.29 233.377  21
  -6  -2  -8 6667.10 287.921  12
  -6  -2  -8 6434.80 303.594   7
  -6   2  -8 6030.21 269.260  12
  -6   2  -8 6249.92 268.662  23
  -6  -2  -8 6357.98 258.077  21
  -6  -2  -9 25.8266 45.1851  15
  -6  -2  -9 57.4621 48.3819  12
  -6  -2  -9 130.406 59.8252   7
  -6   2  -9 116.673 52.2105  12
  -6   2  -9 83.6290 50.1260  23
  -6  -2  -9 79.8893 38.5882  21
  -6  -2 -10 130.685 48.6957  15
  -6  -2 -10 88.9102 54.6587  12
  -6   2 -10 99.0424 46.8013  12
  -6  -2 -10 140.674 62.5890   7
  -6   2 -10 119.938 52.0613  23
  -6  -2 -11 148.187 46.7256  15
  -6  -2 -11 163.811 56.2438  12
  -6   2 -11 155.897 44.8399  12
  -6  -2 -11 174.530 58.7692   7
  -6   2 -11 164.249 50.3576  23
   6  -2  11 193.707 43.7547  11
  -6  -2 -12-22.6793 35.8287  15
  -6   2 -12-14.1734 21.4449  12
  -6  -2 -12-22.6488 36.8934   7
  -6   2 -12-10.9151 31.3764  23
  -6  -2 -13-21.4098 29.5160   7
  -6   2 -13-28.3658 23.3331  23
  -6   3  14 554.888 49.7885  19
  -6  -3  14 555.446 51.1642   8
  -6   3  13-15.2418 26.7961  19
  -6  -3  13-16.6927 29.3680   8
  -6   3  13 5.78190 21.3902  24
  -6   3  12-25.7047 34.4249  19
  -6  -3  12-17.0794 37.2641   8
  -6   3  12 10.1758 30.0291  24
  -6   3  11 134.062 48.0482  19
  -6  -3  11 153.543 52.9795   8
  -6   3  11 70.3251 35.9410  24
  -6   3  10 4587.69 210.126  19
  -6  -3  10 5015.97 218.585   8
  -6   3  10 4616.32 216.068  24
  -6   3   9 1066.63 111.142  19
  -6  -3   9 937.235 104.060   8
  -6   3   9 682.967 97.0202  24
  -6   3   8 675.546 95.2443  19
  -6  -3   8 714.573 98.3671   8
  -6   3   8 599.755 91.9478  24
  -6   3   7 42.8170 46.3983  19
  -6  -3   7 43.9628 54.8666   8
  -6   3   7-15.5244 46.6977  24
  -6   3   6 2116.54 162.005  19
  -6  -3   6 2215.93 166.173   8
  -6   3   6 1870.80 161.766  24
  -6  -3   5 3734.96 221.247   8
  -6   3   5 3517.85 217.645  24
  -6   3   5 3470.78 204.401  19
  -6  -3   4 4974.24 254.918   8
  -6   3   4 4513.90 242.983  24
  -6   3   4 4444.67 231.339  19
  -6  -3   3 1741.04 155.707   8
  -6   3   3 1574.45 148.958  24
  -6   3   3 1612.49 142.822  19
  -6   3   2 62.0514 48.7677  19
  -6  -3   2 62.2560 57.0159   8
  -6   3   2 20.1565 60.2970  24
  -6  -3   1 1129.11 126.087   8
  -6   3   1 1233.68 132.467  24
  -6   3   1 1021.97 116.702  19
  -6  -3   0 30572.7 619.644   8
  -6   3   0 32012.8 619.354  24
  -6   3   0 31280.2 605.652  10
  -6  -3  -1 2616.52 182.619   8
  -6   3  -1 2893.29 190.175  24
  -6   3  -1 2905.22 185.203  10
  -6  -3  -2 98.1900 52.5255   8
  -6   3  -2 71.4407 56.1841  24
  -6  -3  -2 166.883 77.8053   7
  -6   3  -2 150.632 56.4640  10
  -6  -3  -3 2081.20 157.976   8
  -6   3  -3 2717.26 179.320  24
  -6  -3  -3 2460.05 199.553   7
  -6   3  -3 2423.77 160.925  10
   6  -3   4 358.488 74.3880   9
  -6   3  -4 324.841 69.0865  24
  -6  -3  -4 515.903 107.104   7
  -6   3  -4 465.442 86.2434  12
   6  -3   5 423.596 80.8366   9
  -6   3  -5 481.392 85.3109  24
  -6  -3  -5 429.255 96.6060   7
  -6   3  -5 459.153 83.5191  12
   6  -3   6 1810.63 137.550   9
  -6  -3  -6 1801.94 171.742   7
  -6   3  -6 1876.29 144.347  12
  -6  -3  -6 1972.90 154.207  21
  -6  -3  -7 1146.65 138.782   7
  -6   3  -7 924.752 98.2705  12
  -6   3  -7 1204.42 123.803  23
  -6  -3  -7 1018.74 105.949  21
  -6  -3  -8 44.5029 54.3607   7
  -6   3  -8 97.8410 36.2103  12
  -6   3  -8 84.1551 55.9140  23
  -6  -3  -8 37.5291 36.3578  21
  -6  -3  -9 83.6654 56.8614   7
  -6   3  -9 43.2816 44.3897  23
  -6  -3 -10 6.79003 41.7411   7
  -6   3 -10 15.5086 39.7372  23
   6  -3  10 18.9677 29.8916  11
  -6  -3 -11 586.750 75.5443   7
  -6   3 -11 658.234 69.8806  23
   6  -3  11 522.817 54.7993  11
  -6  -3 -12 566.599 59.9860   7
  -6   3 -12 560.607 52.9445  23
   6  -4 -12 42.0323 18.5883  16
  -6  -4  11 2154.38 98.6678   8
   6  -4 -11 2192.75 106.775  16
  -6   4  10 55.3832 20.5645  19
  -6  -4  10 48.8317 30.2069   8
  -6   4  10 112.908 34.8619  24
  -6  -4   9 1850.19 113.763   8
  -6   4   9 1672.22 117.258  24
  -6   4   9 1650.62 92.8820  19
  -6   4   8 100.085 34.0801  19
  -6  -4   8 109.955 42.2045   8
  -6   4   8 205.098 54.0302  24
  -6   4   7 490.187 59.8028  19
  -6  -4   7 495.969 73.6664   8
  -6   4   7 599.749 86.0320  24
  -6   4   6 200.515 45.6013  19
  -6  -4   6 232.212 55.8176   8
  -6   4   6 213.296 64.3016  24
  -6  -4   5 1304.86 115.721   8
  -6   4   5 1230.24 119.030  24
  -6   4   5 1343.17 99.3035  19
  -6  -4   4 952.697 103.429   8
  -6   4   4 794.052 99.9180  24
  -6  -4   3 1150.98 112.003   8
  -6   4   3 1044.42 113.411  24
  -6  -4   2 1624.79 128.202   8
  -6   4   2 1475.57 133.192  24
  -6   4   2 1410.40 115.648  10
  -6  -4   1 4170.45 202.408   8
  -6   4   1 4038.87 218.930  24
  -6   4   1 3915.83 183.121  10
  -6  -4   0 157.987 50.8675   8
  -6   4   0 159.958 57.5764  24
  -6   4  -1 769.561 100.980  24
   6  -4   2 43.0492 46.2539   9
  -6   4  -2 53.5112 50.3580  24
   6  -4   3 657.195 91.3533   9
  -6   4  -3 743.957 95.3455  24
  -6   4  -3 827.380 88.7458  12
   6  -4   4 118.776 52.8884   9
  -6   4  -4 130.605 52.6170  24
  -6   4  -4 147.111 44.9220  12
   6  -4   5 13.0537 31.1317   9
  -6   4  -5-3.00015 25.9644  12
  -6  -4  -5-34.8043 44.2870  21
   6  -4   6 95.2821 40.1018   9
  -6   4  -6 100.070 53.3555  23
  -6  -4  -6 107.195 43.2765  21
   6  -4   7 327.492 48.8674   9
  -6   4  -7 309.586 60.6651  23
   6  -4   7 370.762 62.7469  11
  -6  -4  -7 333.244 49.4966  21
  -6   4  -7 380.978 54.9765  20
  -6   4  -8 321.771 52.9519  23
   6  -4   8 362.997 52.7626  11
  -6   4  -9 5.35063 25.5283  23
   6  -4   9-10.9559 24.0934  11
  -6   4 -10 35.9234 17.0606  23
   6  -4  10 26.3966 15.6191  11
   6  -5  -7 59.5220 20.4871  16
  -6   5   7 4.59963 19.5824  24
   6  -5  -6 308.839 38.0850   9
   6  -5  -6 295.794 36.8473  16
  -6   5   6 281.599 44.4402  24
   6  -5  -5 1036.15 75.2789   9
   6  -5  -5 968.680 63.3249  16
  -6   5   5 1029.61 80.0687  24
   6  -5  -4 1322.98 92.1352   9
  -6   5   4 1374.76 96.5202  24
   6  -5  -3 507.051 65.1261   9
  -6   5   3 557.055 67.8157  24
   6  -5  -2 167.658 45.8581   9
  -6   5   2 224.104 51.7531  24
   6  -5  -1 168.804 44.0880   9
  -6   5   1 73.1484 35.9841  24
   6  -5   0 242.714 50.1206   9
  -6   5   0 286.567 53.3882  24
  -6   5   0 234.406 36.9507  12
   6  -5   1 86.2117 37.8097   9
  -6   5  -1 24.9505 31.3979  24
   6  -5   2 3285.44 143.581   9
  -6   5  -2 3126.89 139.933  24
   6  -5   3 1964.99 105.968   9
  -6   5  -3 1900.59 102.584  23
   6  -5   4 300.166 42.9303   9
  -6   5  -4 280.730 42.3487  23
   6  -5   4 250.123 33.4826  11
  -6  -5  -4 340.625 47.8300  21
   6  -5   5 978.217 62.2616   9
  -6   5  -5 907.955 62.0604  23
  -6   5  -5 758.482 55.2281  20
  -7   0  15 15.4161 18.6350  17
  -7   0  14 1051.43 77.6919  17
  -7   0  13-22.2024 26.0184  19
  -7   0  12 58.4952 33.3830  19
  -7   0  11-14.2040 33.9170  19
  -7   0  10 282.572 59.2142  19
  -7   0   9-83.7019 41.6196  19
  -7   0   8 315.343 63.2587  19
  -7   0   8 336.129 62.8623   8
  -7   0   8 357.178 70.5817  10
  -7   0   7-3.36786 34.9380  19
  -7   0   7-8.03847 33.8735   8
  -7   0   7 0.62216 36.5768  10
  -7   0   6 22426.0 490.820  17
  -7   0   6 22804.4 489.238   8
  -7   0   6 21731.4 491.617  10
  -7   0   6 20889.9 485.046  19
  -7   0   5-66.1777 45.7170  19
  -7   0   5 45.0064 47.7049  17
  -7   0   5-85.3812 47.4731   8
  -7   0   4 461.796 84.5807  19
  -7   0   4 428.311 83.0025  17
  -7   0   4 461.394 83.0103   8
  -7   0   4 423.643 83.9791  10
  -7   0   3 36.6438 50.7500  19
  -7   0   3 40.8498 49.2410  17
  -7   0   3 23.5681 38.9697   8
  -7   0   3-1.53379 39.2458  10
  -7   0   2 208.161 62.3452  19
  -7   0   2 100.890 56.2448  17
  -7   0   2 90.1310 52.4894   8
  -7   0   2 216.624 57.9731  12
  -7   0   2 131.106 60.5254  10
  -7   0   2 52.1355 45.0025  21
  -7   0   1 20.3980 53.4759  17
  -7   0   1-38.7503 39.2613   8
  -7   0   1-49.0113 45.4180  12
  -7   0   1 20.5432 52.9530  10
  -7   0   1-5.52457 41.0021  21
  -7   0   0 501.945 86.2359  17
  -7   0   0 346.384 79.0219   8
  -7   0   0 541.199 91.6606  12
  -7   0   0 333.032 84.5816  10
  -7   0   0 389.448 81.5130  21
  -7   0  -1 43.7346 54.4718  17
  -7   0  -1 33.1978 52.4101   8
  -7   0  -1-21.5270 44.8659  12
  -7   0  -1 164.544 69.6227  10
  -7   0  -1 141.571 59.8746  21
  -7   0  -2 7473.96 293.187  17
  -7   0  -2 7507.99 320.829  12
  -7   0  -2 7614.51 334.932  10
  -7   0  -2 7987.23 320.041  21
  -7   0  -3-38.4867 54.3666  17
  -7   0  -3 9.04697 47.3290  12
  -7   0  -3 37.3301 49.5678  21
  -7   0  -4 9013.89 318.231  17
  -7   0  -4 9074.96 358.649  12
  -7   0  -5 19.8773 44.6065  17
  -7   0  -5 61.3623 63.1570  12
  -7   0  -6 1276.63 120.379  17
  -7   0  -6 1692.82 164.155  12
  -7   0  -7-3.13871 48.8391  17
  -7   0  -7 43.6505 56.8190  12
  -7   0  -8 3228.26 153.134  17
  -7   0  -8 600.955 98.1875  12
  -7   0  -9 5270.31 173.184  17
  -7   0  -9 29.6322 52.1116  12
  -7   0 -10 2800.79 166.075  12
  -7   0 -11-17.7310 29.0214  15
  -7   0 -11 21.3688 37.8622  12
  -7   0 -12 11044.0 226.404  15
  -7   0 -12 12068.1 266.225  12
  -7   0 -13 1.60540 16.3942  12
  -7   1  15 233.353 30.7173  17
  -7   1  14 376.419 49.0748  19
  -7   1  14 430.732 52.3199  17
  -7  -1  14 323.279 38.1639  17
  -7   1  13 4840.35 185.884  19
  -7  -1  13 5003.82 164.294  17
  -7  -1  13 4973.75 164.422   8
  -7   1  12 96.1691 45.9771  19
  -7  -1  12 103.727 40.3241  17
  -7  -1  12 62.8295 34.3108   8
  -7   1  11 1131.09 109.316  19
  -7  -1  11 1152.43 97.9301  17
  -7  -1  11 1070.50 98.2143   8
  -7   1  10 7035.13 265.801  19
  -7  -1  10 7238.87 247.548  17
  -7  -1  10 6722.89 250.146   8
  -7   1   9 346.719 75.4300  19
  -7  -1   9 362.854 69.3014  17
  -7  -1   9 376.772 70.8340   8
  -7   1   8 753.580 101.719  19
  -7  -1   8 845.454 98.0371  17
  -7  -1   8 955.469 106.967   8
  -7   1   7 0.67313 46.8344  19
  -7  -1   7-1.04623 43.0712  17
  -7  -1   7-84.5999 40.4868   8
  -7   1   6 75.3924 51.5441  19
  -7  -1   6 22.1508 38.7889  17
  -7   1   6 149.980 54.6209  17
  -7  -1   6 117.158 58.4040   8
  -7  -1   5 888.397 108.676  17
  -7   1   5 686.280 91.8652  17
  -7  -1   5 822.181 107.403   8
  -7   1   5 848.642 113.249  19
  -7  -1   4 5786.67 260.000  17
  -7   1   4 5456.56 242.480  17
  -7  -1   4 5470.35 263.560   8
  -7  -1   4 5586.02 245.757  10
  -7   1   4 5445.28 266.287  19
  -7   1   3 112.621 60.3389  19
  -7  -1   3-60.4815 50.8864  17
  -7   1   3 88.7191 52.1303  17
  -7  -1   3 56.9738 49.2351   8
  -7  -1   3 205.675 59.6347  10
  -7   1   3 151.345 74.3341  10
  -7  -1   3 148.882 57.1910  21
  -7  -1   2 11906.1 374.122  17
  -7   1   2 11765.5 359.020  17
  -7  -1   2 11955.7 398.420   8
  -7  -1   2 10956.9 367.001  10
  -7   1   2 12007.7 406.528  10
  -7  -1   2 12290.6 374.845  21
  -7   1   2 12406.2 394.448  19
  -7   1   1 38.9724 52.6219  19
  -7  -1   1 109.108 58.7730  17
  -7   1   1 158.458 59.3009  17
  -7  -1   1 46.0091 58.0815   8
  -7   1   1 9.31472 55.5840  10
  -7  -1   1 109.213 53.2457  21
  -7  -1   0 2531.95 175.904  17
  -7   1   0 2299.76 160.893  17
  -7  -1   0 2597.26 192.312   8
  -7   1   0 2690.13 201.444  10
  -7  -1   0 2444.33 179.849  21
  -7  -1  -1 2657.24 181.481  17
  -7   1  -1 2747.09 173.425  17
  -7  -1  -1 2797.70 201.306   8
  -7   1  -1 2910.27 206.159  12
  -7   1  -1 2895.29 207.138  10
  -7  -1  -1 2875.77 194.922  21
  -7  -1  -2 5425.80 250.382  17
  -7   1  -2 5544.46 242.448  17
  -7  -1  -2 6056.77 287.729   8
  -7  -1  -2 6035.51 279.915   7
  -7  -1  -2 5779.63 262.707  12
  -7   1  -2 5696.32 286.263  12
  -7   1  -2 5859.03 286.312  10
  -7  -1  -2 6244.75 287.182  21
  -7  -1  -3 806.883 105.079  17
  -7   1  -3 896.675 98.9484  17
  -7  -1  -3 1067.20 121.096  12
  -7   1  -3 1042.40 130.686  12
  -7  -1  -3 938.489 115.535   7
  -7   1  -3 1046.38 131.522  10
  -7  -1  -3 1183.41 133.084  21
  -7   1  -4 780.112 95.9073  17
  -7  -1  -4 698.247 99.1132  17
  -7  -1  -4 799.159 107.902   7
  -7  -1  -4 654.669 102.627  12
  -7   1  -4 587.398 102.159  12
  -7  -1  -4 672.442 105.620  21
  -7   1  -5 164.321 51.1639  17
  -7  -1  -5 223.247 67.5584  17
  -7  -1  -5 177.654 64.0895   7
  -7  -1  -5 202.436 70.8559  12
  -7   1  -5 196.540 75.1131  12
  -7  -1  -5 273.484 81.0197  21
  -7   1  -6 2280.20 139.190  17
  -7  -1  -6 2619.46 160.108  17
  -7  -1  -6 3277.93 202.570   7
  -7  -1  -6 3139.22 202.481  12
  -7   1  -6 2800.38 199.307  12
  -7  -1  -6 3090.77 197.918  21
  -7   1  -7 907.716 90.5688  17
  -7  -1  -7 736.665 95.4754  17
  -7  -1  -7 258.028 61.6306   7
  -7  -1  -7 495.214 91.9779  12
  -7   1  -7 512.520 98.6388  12
  -7  -1  -8 1803.17 137.518   7
  -7  -1  -8 1827.58 152.181  12
  -7   1  -8 2034.34 159.408  12
  -7  -1  -9 2643.27 152.783   7
  -7  -1  -9 3252.58 187.597  12
  -7   1  -9 2987.03 177.177  12
  -7  -1 -10 1094.84 90.4290   7
  -7  -1 -10 1502.44 124.876  12
  -7   1 -10 1381.86 112.790  12
  -7  -1 -11 3087.46 155.142  12
  -7   1 -11 2737.90 138.640  12
  -7   1 -12 423.365 47.4433  12
  -7  -1 -12 433.238 54.3793  12
  -7   2  14 7376.63 168.275  19
  -7   2  13 658.803 52.6646  17
  -7  -2  13 787.645 67.0734   8
  -7   2  13 715.927 55.3299  10
  -7   2  13 806.136 73.9504  19
  -7   2  12 291.105 57.2615  19
  -7   2  12 326.635 45.5615  17
  -7  -2  12 298.753 52.9345   8
  -7   2  11 996.219 98.7875  19
  -7  -2  11 767.213 64.4757  17
  -7   2  11 926.120 76.9084  17
  -7  -2  11 924.205 91.0767   8
  -7   2  10 1112.96 110.636  19
  -7  -2  10 1062.13 82.9492  17
  -7   2  10 1025.24 86.7461  17
  -7  -2  10 1016.75 101.181   8
  -7   2   9 1465.77 132.198  19
  -7  -2   9 1324.96 99.9427  17
  -7   2   9 1322.44 102.393  17
  -7  -2   9 1148.93 111.080   8
  -7   2   8 6444.04 270.422  19
  -7  -2   8 5702.68 212.265  17
  -7   2   8 5861.42 217.608  17
  -7  -2   8 6100.26 253.387   8
  -7   2   7 95.7406 61.5665  19
  -7  -2   7 70.0925 41.3204  17
  -7   2   7 194.046 49.8291  17
  -7  -2   7 75.3850 46.0174   8
  -7  -2   6 1885.51 136.273  17
  -7   2   6 1827.52 130.365  17
  -7  -2   6 1933.83 155.714   8
  -7   2   6 2025.69 166.380  19
  -7   2   5 218.147 72.5498  19
  -7  -2   5 170.772 54.1581  17
  -7   2   5 217.238 54.7053  17
  -7  -2   5 253.405 75.6455   8
  -7  -2   4 5567.50 243.384  17
  -7   2   4 5528.72 223.097  17
  -7  -2   4 5546.30 267.912   8
  -7  -2   4 5318.16 238.413  21
  -7   2   4 5484.15 266.844  19
  -7  -2   3 15032.7 404.811  17
  -7   2   3 15387.3 366.717  17
  -7  -2   3 15965.4 457.074   8
  -7  -2   3 15655.8 418.664  21
  -7   2   3 15804.7 448.442  19
  -7   2   2 776.503 115.121  19
  -7  -2   2 834.209 106.135  17
  -7   2   2 911.061 92.2038  17
  -7  -2   2 767.752 112.072   8
  -7   2   2 851.332 120.899  10
  -7  -2   2 890.609 114.137  21
  -7  -2   1 5876.89 258.658  17
  -7  -2   1 6003.15 287.853   8
  -7   2   1 5933.07 287.235  10
  -7  -2   1 6070.95 275.070  21
  -7  -2   0 9798.02 332.164  17
  -7  -2   0 10305.7 373.358   8
  -7   2   0 10771.4 376.594  10
  -7  -2   0 10405.7 361.403  21
  -7  -2  -1 125.249 52.4699  17
  -7  -2  -1 172.674 67.7924   8
  -7   2  -1 155.789 62.8330  10
  -7  -2  -1 186.359 66.2927  21
  -7  -2  -2 2491.09 170.176  17
  -7  -2  -2 2574.58 188.566   8
  -7   2  -2 2750.63 198.665  12
  -7   2  -2 2592.08 190.369  10
  -7  -2  -2 2970.60 197.544  21
  -7  -2  -3 46.7763 46.6195  17
  -7  -2  -3 166.961 59.8330   7
  -7   2  -3 104.819 69.7495  12
  -7   2  -3 137.841 61.3233  10
  -7  -2  -3 115.824 71.6484  21
  -7  -2  -4 829.873 96.0502  17
  -7  -2  -4 975.355 125.127   7
  -7   2  -4 957.235 123.648  12
  -7  -2  -4 932.788 119.985  21
  -7  -2  -5 151.013 72.2299   7
  -7  -2  -5 189.160 55.4414  12
  -7   2  -5 130.681 68.3369  12
  -7   2  -5 53.6484 39.9990  23
  -7  -2  -5 131.149 61.1900  21
  -7  -2  -6 4256.10 184.418  17
  -7  -2  -6 3991.28 224.590   7
  -7  -2  -6 4290.42 206.500  12
  -7   2  -6 4555.16 231.751  12
  -7   2  -6 3982.62 195.684  23
  -7  -2  -6 4235.42 217.446  21
  -7  -2  -7 1227.91 125.364   7
  -7  -2  -7 1403.57 119.630  12
  -7   2  -7 1422.18 129.379  12
  -7   2  -7 1343.17 115.290  23
  -7  -2  -7 1437.54 124.503  21
  -7  -2  -8 1130.17 113.270   7
  -7  -2  -8 978.969 100.127  12
  -7   2  -8 1148.96 107.905  12
  -7   2  -8 1039.45 93.9791  23
  -7  -2  -9 676.676 80.0646  12
  -7   2  -9 589.800 72.3509  12
  -7  -2  -9 528.723 75.4304   7
  -7   2  -9 683.164 71.0123  23
  -7  -2 -10 35.2182 30.7610   7
  -7   2 -10-39.6042 25.7863  23
   7  -2  10-8.75845 15.4197  11
  -7  -2 -11 451.229 51.1280   7
  -7   3  12 154.459 28.0204  19
  -7  -3  12 166.158 32.1955   8
  -7  -3  11 479.647 56.7259   8
  -7   3  11 444.416 52.4323  19
  -7   3  10 26.6622 28.6316  19
  -7  -3  10 35.0034 32.6857   8
  -7   3   9 403.973 63.2536  19
  -7  -3   9 417.429 65.7613   8
  -7   3   8 121.190 44.9806  19
  -7  -3   8 216.225 57.3711   8
  -7   3   7 549.450 78.7187  19
  -7  -3   7 602.738 88.5652   8
  -7   3   6-12.4317 48.8722  19
  -7  -3   6 5.44977 46.4093   8
  -7  -3   5 4340.49 218.746   8
  -7  -3   5 4042.17 187.538  21
  -7   3   5 4229.97 206.600  19
  -7  -3   4 1231.04 126.303   8
  -7   3   4 1222.50 117.505  19
  -7   3   3 97.5032 51.1428  19
  -7  -3   3 45.0674 49.1053   8
  -7   3   3 37.1117 46.9437  10
  -7  -3   2 12629.5 385.655   8
  -7   3   2 12262.3 373.024  10
  -7  -3   1 13192.4 396.552   8
  -7   3   1 12743.7 375.759  10
  -7  -3   0 6361.97 222.609  17
  -7  -3   0 6256.68 272.770   8
  -7   3   0 6297.07 261.016  10
  -7  -3  -1 408.782 79.1046   8
  -7   3  -1 435.058 77.0034  10
  -7   3  -2 2364.63 169.257  12
  -7   3  -2 2241.54 146.667  10
  -7  -3  -2 2500.18 174.621  21
   7  -3   3 1756.04 129.598   9
  -7  -3  -3 1609.06 105.720  17
  -7   3  -3 1722.98 141.273  12
  -7  -3  -3 1963.29 151.882  21
   7  -3   4 172.859 46.5221   9
  -7   3  -4 119.064 52.0832  12
  -7  -3  -4 201.103 65.7352  21
  -7   3  -5 34.3986 41.1445  12
  -7   3  -5 26.7056 42.3832  23
  -7  -3  -6 3737.52 198.583   7
  -7   3  -6 3591.08 171.045  12
  -7   3  -6 3528.83 172.511  23
  -7  -3  -6 3712.54 176.903  21
  -7  -3  -7 2940.86 165.463   7
  -7   3  -7 2764.62 135.428  12
  -7   3  -7 3217.84 153.862  23
  -7  -3  -7 2987.90 143.290  21
  -7  -3  -8 738.334 81.6897   7
  -7   3  -8 529.080 55.2525  12
  -7   3  -8 735.482 70.3140  23
  -7   3  -9 299.097 43.6148  23
   7  -3   9 293.548 39.5509  11
  -7   4   9 3419.32 117.071  10
  -7  -4   8 18.6089 21.9799   8
  -7   4   8 17.2818 24.1368  10
  -7  -4   7 1579.27 93.4812   8
  -7   4   7 1676.45 99.0368  10
  -7  -4   6 129.322 37.7530   8
  -7   4   6 90.4733 26.5506  24
  -7   4   6 171.298 41.3813  10
  -7  -4   5 110.787 37.7547   8
  -7   4   5 120.223 32.8745  24
  -7   4   5 86.3261 34.9684  10
  -7  -4   5 164.837 32.7900  21
  -7  -4   4 266.662 50.1938   8
  -7   4   4 203.802 39.5387  24
  -7   4   4 268.595 49.4303  10
  -7  -4   4 297.276 49.9410  21
  -7  -4   3 855.065 83.3682   8
  -7   4   3 816.686 74.3214  24
  -7   4   3 875.985 80.1406  10
  -7  -4   2 3454.62 157.290   8
  -7   4   2 3223.27 143.250  24
  -7   4   2 3605.99 148.899  10
  -7  -4   1 9.81958 30.8189   8
  -7   4   1-31.9855 27.8898  24
   7  -4   0 1046.32 97.0703   9
  -7   4   0 899.238 77.0984  24
  -7   4   0 1104.07 99.0282  12
   7  -4   1 1072.02 95.9469   9
  -7   4  -1 999.498 79.5295  24
  -7   4  -1 1165.19 98.1275  12
  -7  -4  -1 1287.83 106.990  21
   7  -4   2 321.544 55.5258   9
  -7   4  -2 453.016 60.6814  12
  -7  -4  -2 339.843 61.6436  21
   7  -4   3 688.008 68.2431   9
  -7   4  -3 557.466 61.1875  12
  -7  -4  -3 737.996 78.1237  21
   7  -4   4 402.042 49.6013   9
  -7   4  -4 296.594 42.8023  12
  -7   4  -4 453.385 61.2854  23
  -7  -4  -4 422.501 59.8178  21
  -7   4  -5 152.873 38.5138  23
  -7  -4  -5 235.803 44.0315  21
  -7   4  -6 91.2732 28.4900  23
   7  -4   6 130.134 29.5516  11
  -7  -4  -6 77.7462 25.9369  21
  -7   4  -7-67.2480 21.8502  23
   7  -4   7-10.5187 15.0831  11
  -8   0  13 24.5150 18.4377  17
  -8   0  12 270.393 42.6408  17
  -8   0  11 20.5083 31.2947  17
  -8   0  10 929.559 84.6357  17
  -8   0  10 997.084 74.5508  19
  -8   0   9-25.6744 29.1563  19
  -8   0   9 11.8512 36.6607  17
  -8   0   8 7854.64 248.681  17
  -8   0   8 7673.69 231.217  19
  -8   0   7-51.1254 35.1341  19
  -8   0   7 1.01996 44.9181  17
  -8   0   7 6.58654 32.0987  10
  -8   0   6 3364.76 175.067  17
  -8   0   6 2910.76 155.903   8
  -8   0   6 3191.86 172.121  10
  -8   0   6 3189.27 167.251  19
  -8   0   5-13.8171 48.6953  17
  -8   0   5 29.1585 35.1867   8
  -8   0   5-11.9700 41.3939  10
  -8   0   4 4417.42 213.665  17
  -8   0   4 4063.04 199.897   8
  -8   0   4 3814.91 206.115  10
  -8   0   3 7.27456 43.0403  17
  -8   0   3-3.58697 43.8003   8
  -8   0   3-4.22509 46.5914  10
  -8   0   2 154.088 59.9670  17
  -8   0   2 186.460 55.9744   8
  -8   0   2 115.752 64.1702  10
  -8   0   1-11.7810 49.2030  17
  -8   0   1-63.9606 45.8499   8
  -8   0   1 1.94085 30.2777  12
  -8   0   1 11.0817 50.8778  10
  -8   0   0 574.615 89.6474  17
  -8   0   0 397.281 71.7305  12
  -8   0  -1-47.5848 49.2713  17
  -8   0  -1-40.5782 41.9083  12
  -8   0  -2 874.264 102.641  17
  -8   0  -2 782.635 100.061  12
  -8   0  -3 2.33878 44.7521  17
  -8   0  -3-8.72507 42.8695  12
  -8   0  -4 956.769 98.1341  17
  -8   0  -4 988.430 115.125  12
  -8   0  -5 0.84572 45.1664  12
  -8   0  -6 234.843 56.5343  17
  -8   0  -6 56.2864 50.8558  12
  -8   0  -7 3113.01 127.011  17
  -8   0  -7 11.3209 39.9331  12
  -8   0  -8 4520.45 129.423  17
  -8   0  -8 2797.76 152.056  12
  -8   0  -9-30.7112 32.1041  12
  -8   0 -10 7799.99 193.020  12
  -8  -1  12 5211.47 135.828  17
  -8   1  12 5613.42 152.203  17
  -8   1  12 5357.19 144.955  19
  -8   1  11 287.503 46.2034  19
  -8  -1  11 391.830 48.9750  17
  -8   1  11 337.795 47.7789  17
  -8  -1  11 257.422 35.2438   8
  -8  -1  10 645.551 66.1462  17
  -8   1  10 783.171 72.5440  17
  -8  -1  10 598.113 63.9973   8
  -8   1  10 600.400 62.2802  10
  -8   1  10 606.431 70.9537  19
  -8  -1   9 2934.54 141.311  17
  -8   1   9 3083.97 143.773  17
  -8  -1   9 2860.06 144.951   8
  -8   1   9 3049.20 145.491  10
  -8   1   9 2876.54 145.808  19
  -8  -1   8 2552.18 141.100  17
  -8   1   8 2699.06 142.679  17
  -8  -1   8 2619.74 146.349   8
  -8   1   8 2476.25 144.088  10
  -8   1   8 2590.65 148.645  19
  -8   1   7 18.3279 44.2416  19
  -8  -1   7 47.7798 44.3342  17
  -8   1   7-7.86905 35.2643  17
  -8  -1   7-14.4256 33.1645   8
  -8   1   7-37.9632 45.4119  10
  -8  -1   6 2149.40 139.121  17
  -8   1   6 1952.80 130.266  17
  -8  -1   6 2174.05 146.865   8
  -8   1   6 1995.14 145.148  10
  -8   1   6 2042.96 140.318  19
  -8  -1   5 2742.97 163.547  17
  -8   1   5 2654.07 158.272  17
  -8  -1   5 2611.92 167.095   8
  -8   1   5 2618.41 148.236  12
  -8   1   5 2706.02 174.909  10
  -8   1   5 2691.06 165.719  19
  -8  -1   4 4361.39 210.002  17
  -8   1   4 4430.62 201.593  17
  -8  -1   4 3977.17 211.549   8
  -8   1   4 3949.67 188.920  12
  -8   1   4 4241.91 219.079  10
  -8   1   4 4121.35 210.795  19
  -8  -1   3 268.367 69.3342  17
  -8   1   3 279.395 64.6316  17
  -8  -1   3 234.575 66.7576   8
  -8   1   3 255.728 61.3418  12
  -8   1   3 221.291 65.5871  10
  -8  -1   3 182.134 51.2703  21
  -8  -1   2 6640.42 264.737  17
  -8   1   2 6149.10 245.243  17
  -8  -1   2 6251.40 272.595   8
  -8   1   2 5473.68 242.998  12
  -8   1   2 6054.87 273.372  10
  -8  -1   2 6273.41 248.705  21
  -8  -1   1 3201.26 188.765  17
  -8   1   1 2827.84 166.320  17
  -8  -1   1 2980.48 192.830   8
  -8   1   1 2772.26 176.581  12
  -8   1   1 2647.76 186.813  10
  -8  -1   1 2825.81 175.428  21
  -8  -1   0-32.7542 55.0232  17
  -8   1   0 48.7511 44.3128  17
  -8  -1   0 75.2747 59.5866   8
  -8   1   0 131.455 59.7584  12
  -8   1   0 49.3424 59.2947  10
  -8  -1   0 17.7891 51.0616  21
  -8  -1  -1 50.9072 49.6945  17
  -8   1  -1 99.2245 48.0445  17
  -8   1  -1 48.3637 48.1593  12
  -8   1  -1 46.4280 59.1168  10
  -8  -1  -1 39.7688 49.3670  21
  -8   1  -2 920.459 97.2055  17
  -8  -1  -2 989.153 110.404  17
  -8   1  -2 950.874 115.589  12
  -8  -1  -2 957.769 116.455  21
  -8   1  -3 3425.60 168.861  17
  -8  -1  -3 3952.33 196.559  17
  -8  -1  -3 3535.51 177.530  12
  -8   1  -3 4027.25 218.019  12
  -8  -1  -3 4286.38 220.250  21
  -8   1  -4-144.846 59.1389  17
  -8  -1  -4-255.407 69.4030  17
  -8  -1  -4-16.5199 42.7369  12
  -8   1  -4 57.6998 53.5335  12
  -8   1  -5-21.5438 37.1257  17
  -8  -1  -5-90.8374 58.9465  17
  -8  -1  -5 40.9083 42.3249  12
  -8   1  -5 16.9939 49.5629  12
  -8   1  -6 1412.28 83.7208  17
  -8  -1  -6 1084.06 94.8757  17
  -8   1  -6 0.18725 49.4572  12
  -8  -1  -7 40.0044 41.0867  12
  -8   1  -7 4.97113 41.7784  12
  -8  -1  -8 2200.56 124.552  12
  -8   1  -8 2297.37 131.551  12
  -8  -1  -9 27.9890 24.7521  12
  -8   1  -9 30.1221 30.0939  12
  -8   1 -10 1740.59 83.7185  12
  -8  -2  11 2041.56 92.1973   8
  -8   2  11 2139.64 99.1361  19
  -8   2  10 152.710 38.7712  19
  -8   2  10 93.6771 24.0834  17
  -8  -2  10 162.817 38.5804   8
  -8   2  10 156.976 36.2652  10
  -8   2   9 182.958 45.8070  19
  -8  -2   9 220.950 34.6054  17
  -8   2   9 78.2328 25.6549  17
  -8  -2   9 223.545 44.7372   8
  -8   2   9 192.600 46.8922  10
  -8   2   8 140.951 46.8519  19
  -8  -2   8 87.3288 28.5664  17
  -8   2   8 104.770 29.3572  17
  -8  -2   8 123.431 41.8869   8
  -8   2   8 120.359 46.0602  10
  -8  -2   7 1254.96 88.7642  17
  -8   2   7 1134.20 81.2317  17
  -8  -2   7 1232.82 104.497   8
  -8   2   7 1084.87 102.082  10
  -8   2   7 1230.21 107.303  19
  -8   2   6 340.278 66.8929  19
  -8  -2   6 446.004 61.9442  17
  -8   2   6 348.826 49.9653  17
  -8  -2   6 342.233 65.8584   8
  -8   2   6 415.456 73.7233  10
  -8   2   5 92.5359 53.5171  19
  -8  -2   5 19.7866 33.3611  17
  -8   2   5 140.096 36.0010  17
  -8  -2   5 62.3694 43.7423   8
  -8   2   5 135.825 58.0814  10
  -8  -2   4 2121.89 131.176  17
  -8   2   4 2014.59 116.339  17
  -8  -2   4 2130.76 150.510   8
  -8   2   4 1892.28 146.462  10
  -8  -2   3 88.9631 45.9667  17
  -8   2   3 46.2225 29.2226  17
  -8  -2   3 100.391 55.4481   8
  -8   2   3 83.2680 59.2843  10
  -8  -2   3 108.864 42.0768  21
  -8  -2   2 3544.35 177.490  17
  -8  -2   2 3261.57 190.759   8
  -8   2   2 3284.41 184.021  12
  -8   2   2 3262.65 190.831  10
  -8  -2   2 3475.09 180.544  21
  -8  -2   1 9395.96 290.159  17
  -8  -2   1 9356.21 322.766   8
  -8   2   1 8544.01 298.325  12
  -8   2   1 8706.14 308.423  10
  -8  -2   1 8914.67 290.262  21
  -8  -2   0 2340.62 149.884  17
  -8  -2   0 1988.86 156.676   8
  -8   2   0 2137.93 154.514  12
  -8   2   0 2389.95 166.302  10
  -8  -2   0 2114.22 147.765  21
  -8  -2  -1 157.340 50.6192  17
  -8   2  -1 166.414 64.6955  12
  -8   2  -1 132.388 56.8856  10
  -8  -2  -1 169.163 62.3028  21
  -8  -2  -2 82.3651 45.8411  17
  -8   2  -2 61.3964 52.6862  12
  -8  -2  -2 57.8869 46.5840  21
  -8   2  -3 198.365 62.1582  12
  -8  -2  -3 142.488 54.0857  21
  -8  -2  -4 884.964 83.7979  17
  -8   2  -4 1009.86 105.320  12
  -8  -2  -4 1050.78 105.320  21
  -8   2  -5 144.851 50.4845  12
  -8  -2  -5 174.705 52.3519  21
  -8  -2  -6 4201.31 140.155  17
  -8   2  -6 125.900 48.2445  12
  -8   2  -7 816.063 78.1290  12
  -8   2  -8 125.345 33.7686  12
  -8  -3   9 48.0797 22.5187   8
  -8   3   9 33.3321 24.2284  10
  -8  -3   8 115.721 32.4695   8
  -8   3   8 95.2215 31.3728  10
  -8  -3   7 708.462 68.1128   8
  -8   3   7 644.357 66.5464  10
  -8  -3   6 179.036 43.6141   8
  -8   3   6 225.733 50.0139  10
  -8  -3   5-4.50545 31.5223   8
  -8   3   5-21.0598 30.7389  10
  -8  -3   4 44.9767 38.1202   8
  -8   3   4 78.9206 38.0566  10
  -8  -3   4 86.1789 29.7267  21
  -8  -3   3 242.909 54.9144   8
  -8   3   3 285.210 57.4361  10
  -8  -3   3 291.397 50.0652  21
  -8  -3   2 129.682 48.8067   8
  -8   3   2 88.9999 47.2015  12
  -8   3   2 61.3934 40.4600  10
  -8  -3   2 133.683 40.4159  21
  -8  -3   1 53.6521 44.3991   8
  -8   3   1-24.0034 44.0122  12
  -8   3   1-2.48360 31.3186  10
  -8  -3   1 23.6293 32.9057  21
  -8   3   0 4337.21 188.962  12
  -8   3   0 4271.56 174.877  10
  -8  -3   0 4166.71 172.660  21
   8  -3   1 141.429 37.4852   9
  -8   3  -1 175.379 55.4381  12
  -8  -3  -1 111.999 45.3468  21
  -8  -3  -2 9.52449 14.7717  17
  -8   3  -2-9.43625 33.8041  12
  -8   3  -2 33.7265 29.9727  23
  -8  -3  -2-12.2069 32.2436  21
  -8  -3  -3 17.1022 9.83682  17
  -8   3  -3 145.527 45.4404  12
  -8   3  -3 135.797 34.3022  23
  -8  -3  -3 149.941 44.7609  21
  -8   3  -4 209.054 43.4667  12
  -8   3  -4 122.241 30.9856  23
  -8  -3  -4 137.223 41.7673  21
  -8   3  -5 418.324 51.3637  12
  -8   3  -5 278.235 35.8930  23
  -8  -3  -5 366.818 50.6575  21
  -8   3  -6 811.844 56.1076  12
   8  -4  -4 459.060 42.0624   9
  -8   4   4 467.620 43.6703  12
   8  -4  -3 1511.32 75.3096   9
  -8   4   3 1483.27 76.3282  12
   8  -4  -2 537.689 47.2408   9
  -8   4   2 642.322 52.7768  12
   8  -4  -1 266.815 32.6071   9
  -8   4   1 287.956 36.3022  12
  -8  -4   1 283.510 33.7225  21
  -8   4   0 4224.25 123.131  12
  -8  -4   0 3954.18 117.392  21
  -8  -4  -1 320.162 36.4569  21
  -9   0   9 1.19154 18.1610  17
  -9   0   8 13.5852 21.5861  17
  -9   0   7 6.98829 25.0646  17
  -9   0   6 319.335 48.1180  17
  -9   0   5 11.1395 29.7176  17
  -9   0   4 796.462 78.0246  17
  -9   0   3-27.9619 38.6732  17
  -9   0   2 6285.49 208.909  17
  -9   0   1-0.14156 34.6512  17
  -9   0   0 660.840 74.8699  17
  -9   0  -1 41.1471 35.2145  17
  -9   0  -1-66.7035 30.5356  12
  -9   0  -2-112.175 41.3072  17
  -9   0  -2 22.5616 30.0345  12
  -9   0  -3-72.9490 40.6033  17
  -9   0  -3 18.7957 26.4990  12
  -9   0  -4 851.834 65.4778  17
  -9   0  -4 507.722 56.8516  12
  -9   0  -5 1937.29 81.7942  17
  -9   0  -5-40.5730 24.6108  12
  -9   0  -6 301.425 39.8094  12
  -9  -1   8 4.37281 19.6699  17
  -9   1   8-7.91236 17.5898  17
  -9  -1   7-10.0373 22.2404  17
  -9   1   7-1.31733 21.5515  17
  -9  -1   7 34.7936 25.2143   8
  -9   1   7 18.8580 21.7320  10
  -9  -1   6 1688.05 96.4879  17
  -9   1   6 1757.56 93.6828  17
  -9  -1   6 1502.34 89.7571   8
  -9   1   6 1758.47 100.699  10
  -9  -1   5-22.2006 31.2384  17
  -9   1   5 22.5532 22.7271  17
  -9  -1   5 0.33471 20.5671   8
  -9   1   5 20.9144 29.7226  10
  -9  -1   4 21.6874 30.3412  17
  -9   1   4 8.23056 25.3983  17
  -9   1   4-7.86789 32.1698  10
  -9  -1   3 2358.36 126.405  17
  -9   1   3 2149.12 112.148  17
  -9   1   2 4332.18 159.407  17
  -9   1   2 4034.10 151.960  12
  -9   1   1 15.4720 26.3861  17
  -9  -1   1 3.14816 35.8498  17
  -9   1   1 40.1559 35.0720  12
  -9   1   0 1487.67 92.2149  17
  -9  -1   0 1520.04 103.260  17
  -9   1   0 1382.66 98.9644  12
  -9   1  -1 684.645 61.5770  17
  -9  -1  -1 767.508 74.4355  17
  -9   1  -1 617.047 69.8454  12
  -9   1  -2 55.5408 34.9692  17
  -9  -1  -2 99.9849 39.3861  17
  -9  -1  -3 336.010 48.8147  17
  -9   1  -3 352.020 52.9641  12
  -9   1  -4 1181.92 53.5813  17
  -9  -1  -4 1532.45 82.3471  17
  -9  -1  -5 2920.64 92.8286  17
  -9   1  -5 288.629 43.3011  12
  -9   1  -6 317.585 38.6333  12
  -9  -2   7 17.8873 17.5510   8
  -9   2   7-1.36154 16.8644  10
  -9  -2   6 383.312 44.1516   8
  -9   2   6 404.804 47.5832  10
  -9  -2   5 449.652 40.7170  17
  -9  -2   5 585.429 58.3347   8
  -9   2   5 521.514 57.7728  10
  -9  -2   4 2224.82 92.0355  17
  -9  -2   4 2265.19 111.533   8
  -9   2   4 2167.92 96.7316  12
  -9   2   4 2354.93 117.249  10
  -9  -2   3 1794.21 86.7855  17
  -9   2   3 1681.53 91.3695  12
  -9   2   3 1941.05 109.569  10
  -9  -2   2 12.6728 22.8447  17
  -9   2   2-21.5798 25.2645  12
  -9   2   1 22.2770 26.1759  12
  -9  -2   0 4853.17 146.364  17
  -9   2   0 5189.03 169.400  12
  -9  -2  -1 124.181 30.3514  17
  -9   2  -1 286.674 48.5071  12
  -9  -2  -2 4601.97 123.945  17
  -9   2  -2 5346.22 167.063  12
  -9  -2  -3 1423.61 66.5384  17
  -9   2  -3 126.694 35.2078  12
  -9   2  -4 0.64890 19.1922  12
   0   0   0    0.00    0.00   0

TITL tw2007c in P2(1)/c
REM P2(1)/c (#14 in standard setting)
CELL 1.54184   7.828584   5.551340  16.079414  90.0000  94.7593  90.0000
ZERR    4.00   0.000299   0.000209   0.000651   0.0000   0.0037   0.0000
LATT  1
SYMM -x, y+1/2,-z+1/2
SFAC C H O F
UNIT 36.00 28.00 4.00 4.00
TREF
HKLF 4
END
;
_shelx_hkl_checksum              9769

####################################################################### 
# 
# This file contains crystal structure data downloaded from the 
# Cambridge Structural Database (CSD) hosted by the Cambridge 
# Crystallographic Data Centre (CCDC).
# 
# Full information about CCDC data access policies and citation 
# guidelines are available at http://www.ccdc.cam.ac.uk/access/V1 
# 
# Audit and citation data items may have been added by the CCDC. 
# Please retain this information to preserve the provenance of 
# this file and to allow appropriate attribution of the data. 
# 
#######################################################################

data_tw2111
_database_code_depnum_ccdc_archive 'CCDC 2072599'
loop_
_audit_author_name
_audit_author_address
'Benson Kariuki'
;Cardiff University
United Kingdom
;
_audit_update_record             
;
2021-03-23 deposited with the CCDC.	2021-06-10 downloaded from the CCDC.
;

_audit_creation_method           SHELXL-2018/1
_shelx_SHELXL_version_number     2018/1
_chemical_name_systematic        ?
_chemical_name_common            ?
_chemical_melting_point          ?
_chemical_formula_moiety         ?
_chemical_formula_sum            'C10 H9 F N2 O3'
_chemical_formula_weight         224.19

loop_
_atom_type_symbol
_atom_type_description
_atom_type_scat_dispersion_real
_atom_type_scat_dispersion_imag
_atom_type_scat_source
C C 0.0181 0.0091 'International Tables Vol C Tables 4.2.6.8 and 6.1.1.4'
H H 0.0000 0.0000 'International Tables Vol C Tables 4.2.6.8 and 6.1.1.4'
N N 0.0311 0.0180 'International Tables Vol C Tables 4.2.6.8 and 6.1.1.4'
O O 0.0492 0.0322 'International Tables Vol C Tables 4.2.6.8 and 6.1.1.4'
F F 0.0727 0.0534 'International Tables Vol C Tables 4.2.6.8 and 6.1.1.4'

_space_group_crystal_system      orthorhombic
_space_group_IT_number           62
_space_group_name_H-M_alt        'P n m a'
_space_group_name_Hall           '-P 2ac 2n'

_shelx_space_group_comment       
;
The symmetry employed for this shelxl refinement is uniquely defined
by the following loop, which should always be used as a source of
symmetry information in preference to the above space-group names.
They are only intended as comments.
;

loop_
_space_group_symop_operation_xyz
'x, y, z'
'-x+1/2, -y, z+1/2'
'-x, y+1/2, -z'
'x+1/2, -y+1/2, -z+1/2'
'-x, -y, -z'
'x-1/2, y, -z-1/2'
'x, -y-1/2, z'
'-x-1/2, y-1/2, z-1/2'

_cell_length_a                   10.1310(6)
_cell_length_b                   6.6921(5)
_cell_length_c                   15.4050(10)
_cell_angle_alpha                90
_cell_angle_beta                 90
_cell_angle_gamma                90
_cell_volume                     1044.42(12)
_cell_formula_units_Z            4
_cell_measurement_temperature    296(2)
_cell_measurement_reflns_used    1145
_cell_measurement_theta_min      5.2020
_cell_measurement_theta_max      73.9810

_exptl_crystal_description       needle
_exptl_crystal_colour            colourless
_exptl_crystal_density_meas      ?
_exptl_crystal_density_method    ?
_exptl_crystal_density_diffrn    1.426
_exptl_crystal_F_000             464
_exptl_transmission_factor_min   ?
_exptl_transmission_factor_max   ?
_exptl_crystal_size_max          0.470
_exptl_crystal_size_mid          0.120
_exptl_crystal_size_min          0.076
_exptl_absorpt_coefficient_mu    1.019
_shelx_estimated_absorpt_T_min   0.646
_shelx_estimated_absorpt_T_max   0.927
_exptl_absorpt_correction_T_min  0.620
_exptl_absorpt_correction_T_max  1.000
_exptl_absorpt_correction_type   gaussian
_exptl_absorpt_process_details   
;
CrysAlisPro 1.171.40.53 (Rigaku Oxford Diffraction, 2019)
Numerical absorption correction based on gaussian integration over
			a multifaceted crystal model
Empirical absorption correction using spherical harmonics,
 implemented in SCALE3 ABSPACK scaling algorithm.
;
_diffrn_ambient_temperature      296(2)
_diffrn_radiation_wavelength     1.54184
_diffrn_radiation_type           CuK\a
_diffrn_source                   ?
_diffrn_measurement_device_type  'SuperNova, Dual, Cu at home/near, Atlas'
_diffrn_measurement_method       '\w scans'
_diffrn_detector_area_resol_mean ?
_diffrn_reflns_number            4270
_diffrn_reflns_av_unetI/netI     0.0255
_diffrn_reflns_av_R_equivalents  0.0298
_diffrn_reflns_limit_h_min       -12
_diffrn_reflns_limit_h_max       12
_diffrn_reflns_limit_k_min       -8
_diffrn_reflns_limit_k_max       8
_diffrn_reflns_limit_l_min       -17
_diffrn_reflns_limit_l_max       19
_diffrn_reflns_theta_min         5.226
_diffrn_reflns_theta_max         76.960
_diffrn_reflns_theta_full        67.684
_diffrn_measured_fraction_theta_max 0.988
_diffrn_measured_fraction_theta_full 0.999
_diffrn_reflns_Laue_measured_fraction_max 0.988
_diffrn_reflns_Laue_measured_fraction_full 0.999
_diffrn_reflns_point_group_measured_fraction_max 0.988
_diffrn_reflns_point_group_measured_fraction_full 0.999
_reflns_number_total             1187
_reflns_number_gt                905
_reflns_threshold_expression     'I > 2\s(I)'
_reflns_Friedel_coverage         0.000
_reflns_Friedel_fraction_max     .
_reflns_Friedel_fraction_full    .

_reflns_special_details          
;
 Reflections were merged by SHELXL according to the crystal
 class for the calculation of statistics and refinement.
 
 _reflns_Friedel_fraction is defined as the number of unique
 Friedel pairs measured divided by the number that would be
 possible theoretically, ignoring centric projections and
 systematic absences.
;

_computing_data_collection       'CrysAlisPro 1.171.40.53 (Rigaku OD, 2019)'
_computing_cell_refinement       'CrysAlisPro 1.171.40.53 (Rigaku OD, 2019)'
_computing_data_reduction        'CrysAlisPro 1.171.40.53 (Rigaku OD, 2019)'
_computing_structure_solution    SHELXS
_computing_structure_refinement  'SHELXL-2018/1 (Sheldrick, 2018)'
_computing_molecular_graphics    ?
_computing_publication_material  ?
_refine_special_details          ?
_refine_ls_structure_factor_coef Fsqd
_refine_ls_matrix_type           full
_refine_ls_weighting_scheme      calc
_refine_ls_weighting_details     
'w=1/[\s^2^(Fo^2^)+(0.0832P)^2^+0.0257P] where P=(Fo^2^+2Fc^2^)/3'
_atom_sites_solution_primary     ?
_atom_sites_solution_secondary   ?
_atom_sites_solution_hydrogens   geom
_refine_ls_hydrogen_treatment    constr
_refine_ls_extinction_method     none
_refine_ls_extinction_coef       .
_refine_ls_number_reflns         1187
_refine_ls_number_parameters     112
_refine_ls_number_restraints     86
_refine_ls_R_factor_all          0.0589
_refine_ls_R_factor_gt           0.0478
_refine_ls_wR_factor_ref         0.1433
_refine_ls_wR_factor_gt          0.1260
_refine_ls_goodness_of_fit_ref   1.040
_refine_ls_restrained_S_all      1.092
_refine_ls_shift/su_max          0.000
_refine_ls_shift/su_mean         0.000

loop_
_atom_site_label
_atom_site_type_symbol
_atom_site_fract_x
_atom_site_fract_y
_atom_site_fract_z
_atom_site_U_iso_or_equiv
_atom_site_adp_type
_atom_site_occupancy
_atom_site_site_symmetry_order
_atom_site_calc_flag
_atom_site_refinement_flags_posn
_atom_site_refinement_flags_adp
_atom_site_refinement_flags_occupancy
_atom_site_disorder_assembly
_atom_site_disorder_group
C1 C 0.43846(19) 0.250000 0.61304(12) 0.0599(5) Uani 1 2 d S T P . .
C2 C 0.3970(2) 0.250000 0.52770(13) 0.0601(4) Uani 1 2 d S T P . .
H2 H 0.307656 0.250000 0.513936 0.072 Uiso 1 2 calc R U P . .
C3 C 0.49157(19) 0.250000 0.46348(12) 0.0581(4) Uani 1 2 d S T P . .
H3 H 0.465998 0.250000 0.405498 0.070 Uiso 1 2 calc R U P . .
C4 C 0.62495(18) 0.250000 0.48467(12) 0.0569(4) Uani 1 2 d S T P . .
C5 C 0.6639(2) 0.250000 0.57118(13) 0.0644(5) Uani 1 2 d S T P . .
H5 H 0.753148 0.250000 0.585282 0.077 Uiso 1 2 calc R U P . .
C6 C 0.5701(2) 0.250000 0.63622(12) 0.0649(5) Uani 1 2 d S T P . .
H6 H 0.594975 0.250000 0.694325 0.078 Uiso 1 2 calc R U P . .
C7 C 0.7237(2) 0.250000 0.41437(13) 0.0654(5) Uani 1 2 d S TU P . .
C8 C 0.8270(3) 0.250000 0.28934(17) 0.0859(7) Uani 1 2 d S TU P . .
H8A H 0.852474 0.371066 0.259036 0.103 Uiso 0.5 1 calc R U P . .
H8B H 0.820575 0.141926 0.247596 0.103 Uiso 0.5 1 calc R U P . .
C9 C 0.9288(3) 0.1985(5) 0.3613(2) 0.0852(12) Uani 0.5 1 d . U P . .
H9 H 0.968507 0.066781 0.351644 0.102 Uiso 0.5 1 calc R U P . .
C10 C 1.0314(4) 0.3577(8) 0.3656(3) 0.1090(13) Uani 0.5 1 d . U P . .
H10A H 1.069956 0.375481 0.308479 0.131 Uiso 0.5 1 calc R U P . .
H10B H 0.990110 0.482791 0.382181 0.131 Uiso 0.5 1 calc R U P . .
N1 N 0.3392(2) 0.250000 0.68222(14) 0.0775(5) Uani 1 2 d S T P . .
N2 N 0.6997(2) 0.2785(4) 0.33499(14) 0.0625(7) Uani 0.5 1 d . U P . .
O1 O 0.22260(17) 0.250000 0.66115(14) 0.0946(6) Uani 1 2 d S T P . .
O2 O 0.3755(2) 0.250000 0.75673(13) 0.1151(8) Uani 1 2 d S T P . .
O3 O 0.84961(19) 0.2010(3) 0.43945(14) 0.0788(9) Uani 0.5 1 d . U P . .
F1 F 1.1271(3) 0.3143(7) 0.4224(3) 0.161(2) Uani 0.5 1 d . U P . .

loop_
_atom_site_aniso_label
_atom_site_aniso_U_11
_atom_site_aniso_U_22
_atom_site_aniso_U_33
_atom_site_aniso_U_23
_atom_site_aniso_U_13
_atom_site_aniso_U_12
C1 0.0634(10) 0.0612(9) 0.0551(9) 0.000 0.0073(8) 0.000
C2 0.0569(9) 0.0631(9) 0.0602(10) 0.000 -0.0026(8) 0.000
C3 0.0630(10) 0.0600(9) 0.0514(8) 0.000 -0.0041(7) 0.000
C4 0.0601(10) 0.0587(8) 0.0519(9) 0.000 0.0007(7) 0.000
C5 0.0569(9) 0.0783(11) 0.0579(10) 0.000 -0.0056(8) 0.000
C6 0.0710(12) 0.0759(11) 0.0478(9) 0.000 -0.0043(8) 0.000
C7 0.0597(10) 0.0757(11) 0.0606(10) 0.000 0.0015(8) 0.000
C8 0.0791(14) 0.1093(16) 0.0693(13) 0.000 0.0156(11) 0.000
C9 0.0685(15) 0.102(3) 0.0854(18) 0.0015(15) 0.0163(13) 0.0081(15)
C10 0.0690(18) 0.145(3) 0.112(3) 0.011(2) 0.0086(19) -0.012(2)
N1 0.0805(12) 0.0834(11) 0.0686(11) 0.000 0.0161(9) 0.000
N2 0.0716(10) 0.0609(19) 0.0552(9) 0.0023(11) 0.0075(8) 0.0015(11)
O1 0.0694(10) 0.1174(14) 0.0969(13) 0.000 0.0219(9) 0.000
O2 0.1067(16) 0.180(2) 0.0582(10) 0.000 0.0185(10) 0.000
O3 0.0588(9) 0.108(3) 0.0699(11) 0.0107(10) 0.0045(8) 0.0074(10)
F1 0.0889(14) 0.201(5) 0.193(3) 0.021(3) -0.0477(17) -0.0186(19)

_geom_special_details            
;
 All esds (except the esd in the dihedral angle between two l.s. planes)
 are estimated using the full covariance matrix.  The cell esds are taken
 into account individually in the estimation of esds in distances, angles
 and torsion angles; correlations between esds in cell parameters are only
 used when they are defined by crystal symmetry.  An approximate (isotropic)
 treatment of cell esds is used for estimating esds involving l.s. planes.
;

loop_
_geom_bond_atom_site_label_1
_geom_bond_atom_site_label_2
_geom_bond_distance
_geom_bond_site_symmetry_2
_geom_bond_publ_flag
C1 C2 1.380(3) . ?
C1 C6 1.380(3) . ?
C1 N1 1.465(3) . ?
C2 C3 1.377(3) . ?
C2 H2 0.9300 . ?
C3 C4 1.390(3) . ?
C3 H3 0.9300 . ?
C4 C5 1.390(3) . ?
C4 C7 1.475(3) . ?
C5 C6 1.381(3) . ?
C5 H5 0.9300 . ?
C6 H6 0.9300 . ?
C7 N2 1.261(3) . ?
C7 O3 1.372(3) . ?
C8 N2 1.482(3) . ?
C8 C9 1.553(4) . ?
C8 H8A 0.9700 . ?
C8 H8B 0.9700 . ?
C8 H8A 0.9700 7_565 ?
C8 H8B 0.9700 7_565 ?
C9 O3 1.447(4) . ?
C9 C10 1.490(5) . ?
C9 H9 0.9800 . ?
C10 F1 1.337(5) . ?
C10 H10A 0.9700 . ?
C10 H10B 0.9700 . ?
N1 O2 1.205(3) . ?
N1 O1 1.225(3) . ?

loop_
_geom_angle_atom_site_label_1
_geom_angle_atom_site_label_2
_geom_angle_atom_site_label_3
_geom_angle
_geom_angle_site_symmetry_1
_geom_angle_site_symmetry_3
_geom_angle_publ_flag
C2 C1 C6 122.70(18) . . ?
C2 C1 N1 118.96(19) . . ?
C6 C1 N1 118.34(19) . . ?
C3 C2 C1 118.23(18) . . ?
C3 C2 H2 120.9 . . ?
C1 C2 H2 120.9 . . ?
C2 C3 C4 120.49(17) . . ?
C2 C3 H3 119.8 . . ?
C4 C3 H3 119.8 . . ?
C5 C4 C3 120.07(18) . . ?
C5 C4 C7 120.78(18) . . ?
C3 C4 C7 119.15(17) . . ?
C6 C5 C4 120.02(18) . . ?
C6 C5 H5 120.0 . . ?
C4 C5 H5 120.0 . . ?
C1 C6 C5 118.50(18) . . ?
C1 C6 H6 120.7 . . ?
C5 C6 H6 120.7 . . ?
N2 C7 O3 119.2(2) . . ?
N2 C7 C4 125.5(2) . . ?
O3 C7 C4 115.08(18) . . ?
N2 C8 C9 105.6(2) . . ?
N2 C8 H8A 110.6 . . ?
C9 C8 H8A 110.6 . . ?
N2 C8 H8B 110.6 . . ?
C9 C8 H8B 110.6 . . ?
H8A C8 H8B 108.8 . . ?
N2 C8 H8A 124.59(10) . 7_565 ?
C9 C8 H8A 88.94(13) . 7_565 ?
H8A C8 H8A 113.3 . 7_565 ?
H8B C8 H8A 22.5 . 7_565 ?
N2 C8 H8B 99.21(13) . 7_565 ?
C9 C8 H8B 133.11(13) . 7_565 ?
H8A C8 H8B 22.5 . 7_565 ?
H8B C8 H8B 96.4 . 7_565 ?
H8A C8 H8B 108.8 7_565 7_565 ?
O3 C9 C10 110.0(3) . . ?
O3 C9 C8 102.9(2) . . ?
C10 C9 C8 109.7(3) . . ?
O3 C9 H9 111.3 . . ?
C10 C9 H9 111.3 . . ?
C8 C9 H9 111.3 . . ?
F1 C10 C9 112.3(4) . . ?
F1 C10 H10A 109.1 . . ?
C9 C10 H10A 109.1 . . ?
F1 C10 H10B 109.1 . . ?
C9 C10 H10B 109.1 . . ?
H10A C10 H10B 107.9 . . ?
F1 C10 H9 147.8(7) . 7_565 ?
C9 C10 H9 83.7(5) . 7_565 ?
H10A C10 H9 90.0 . 7_565 ?
H10B C10 H9 38.9 . 7_565 ?
O2 N1 O1 123.1(2) . . ?
O2 N1 C1 118.9(2) . . ?
O1 N1 C1 118.0(2) . . ?
C7 N2 C8 105.8(2) . . ?
C7 O3 C9 106.5(2) . . ?

_refine_diff_density_max         0.160
_refine_diff_density_min         -0.195
_refine_diff_density_rms         0.038

_shelx_res_file                  
;
TITL tw2111 in Pnma
    shelx.res
    created by SHELXL-2018/1 at 13:57:00 on 23-Mar-2021
CELL  1.54184  10.1310   6.6921  15.4050   90.000   90.000   90.000
ZERR     4.00   0.0006   0.0005   0.0010    0.000    0.000    0.000
LATT   1
SYMM  1/2 - X, - Y, 1/2 + Z
SYMM  - X, 1/2 + Y, - Z
SYMM  1/2 + X, 1/2 - Y, 1/2 - Z
SFAC  C    H    N    O    F
UNIT  40 36 8 12 4
MERG   2
eqiv $1  x, -y+1/2, z
FREE  C10 C10_$1
FREE  C9 C10_$1
FREE  F1 C10_$1
free C7 N2_$1
free c7 O3_$1
free C8  C8_$1
free c8 N2_$1
free c8 C9_$1
free C9  C9_$1
free c9 O3_$1
free c9 C8_$1
free C10  C9_$1
free c10 F1_$1
free N2  N2_$1
free n2 C8_$1
free O3  O3_$1
free o3 C9_$1
free  F1  F1_$1
flat .01 c7 n2 c8 c9 o3
simu .01   c7 n2 c8 c9 o3 c10 f1
isor .01   c7 n2 c8 c9 o3 c10 f1
FMAP   2
PLAN   10
SIZE     0.076   0.120   0.470
ACTA
BOND   $H
L.S.   4
TEMP    23.00
WGHT    0.083200    0.025700
FVAR      11.96959
C1    1    0.438458    0.250000    0.613040    10.50000    0.06341    0.06121 =
         0.05513    0.00000    0.00730    0.00000
C2    1    0.397034    0.250000    0.527703    10.50000    0.05693    0.06315 =
         0.06017    0.00000   -0.00256    0.00000
AFIX  43
H2    2    0.307656    0.250000    0.513936    10.50000   -1.20000
AFIX   0
C3    1    0.491569    0.250000    0.463479    10.50000    0.06298    0.05998 =
         0.05138    0.00000   -0.00415    0.00000
AFIX  43
H3    2    0.465998    0.250000    0.405498    10.50000   -1.20000
AFIX   0
C4    1    0.624955    0.250000    0.484671    10.50000    0.06012    0.05866 =
         0.05191    0.00000    0.00070    0.00000
C5    1    0.663889    0.250000    0.571184    10.50000    0.05688    0.07832 =
         0.05795    0.00000   -0.00557    0.00000
AFIX  43
H5    2    0.753148    0.250000    0.585282    10.50000   -1.20000
AFIX   0
C6    1    0.570051    0.250000    0.636223    10.50000    0.07098    0.07588 =
         0.04782    0.00000   -0.00427    0.00000
AFIX  43
H6    2    0.594975    0.250000    0.694325    10.50000   -1.20000
AFIX   0
C7    1    0.723724    0.250000    0.414369    10.50000    0.05973    0.07572 =
         0.06063    0.00000    0.00150    0.00000
C8    1    0.827012    0.250000    0.289342    10.50000    0.07905    0.10929 =
         0.06933    0.00000    0.01565    0.00000
AFIX  23
H8A   2    0.852474    0.371066    0.259036    10.50000   -1.20000
H8B   2    0.820575    0.141926    0.247596    10.50000   -1.20000
AFIX   0
C9    1    0.928834    0.198481    0.361289    10.50000    0.06847    0.10187 =
         0.08536    0.00155    0.01632    0.00814
AFIX  13
H9    2    0.968507    0.066781    0.351644    10.50000   -1.20000
AFIX   0
C10   1    1.031418    0.357721    0.365601    10.50000    0.06901    0.14538 =
         0.11249    0.01142    0.00857   -0.01219
AFIX  23
H10A  2    1.069956    0.375481    0.308479    10.50000   -1.20000
H10B  2    0.990110    0.482791    0.382181    10.50000   -1.20000
AFIX   0
N1    3    0.339209    0.250000    0.682220    10.50000    0.08047    0.08335 =
         0.06859    0.00000    0.01614    0.00000
N2    3    0.699688    0.278544    0.334994    10.50000    0.07156    0.06087 =
         0.05521    0.00227    0.00753    0.00147
O1    4    0.222604    0.250000    0.661146    10.50000    0.06944    0.11738 =
         0.09686    0.00000    0.02188    0.00000
O2    4    0.375497    0.250000    0.756730    10.50000    0.10668    0.18037 =
         0.05825    0.00000    0.01852    0.00000
O3    4    0.849610    0.200953    0.439453    10.50000    0.05877    0.10777 =
         0.06987    0.01072    0.00454    0.00744
F1    5    1.127095    0.314338    0.422351    10.50000    0.08891    0.20109 =
         0.19254    0.02062   -0.04774   -0.01861
HKLF    4


REM  tw2111 in Pnma
REM R1 =  0.0478 for     905 Fo > 4sig(Fo)  and  0.0589 for all    1187 data
REM    112 parameters refined using     86 restraints

END

WGHT      0.0832      0.0257

REM Highest difference peak  0.160,  deepest hole -0.195,  1-sigma level  0.038
Q1    1   0.6672  0.2500  0.4597  10.50000  0.05    0.16
Q2    1   0.4579  0.2500  0.4920  10.50000  0.05    0.14
Q3    1   1.0787  0.2500  0.4766  10.50000  0.05    0.13
Q4    1   0.6381  0.2500  0.5191  10.50000  0.05    0.13
Q5    1   0.4197  0.2500  0.5674  10.50000  0.05    0.13
Q6    1   1.0789  0.2500  0.2715  10.50000  0.05    0.13
Q7    1   0.4993  0.2500  0.6146  10.50000  0.05    0.12
Q8    1   0.5631  0.2500  0.4686  10.50000  0.05    0.11
Q9    1   0.9780  0.7500  0.3478  10.50000  0.05    0.11
Q10   1   0.5329  0.2500  0.3282  10.50000  0.05    0.10
;
_shelx_res_checksum              61417

_shelx_hkl_file                  
;
   0   0   2 65622.5 867.394   3
   0   0   3 35.9286 38.2560   3
   0   0   4 199453. 2281.46   3
   0   0   4 196152. 1489.96   4
   0   0   5 20.0118 26.4783   4
   0   0   5-39.9927 73.8823   3
   0   0   6 78.7946 137.755   1
   0   0   7 141.453 134.208   1
   0   0   8 1821.49 465.127   1
   0   0   9-111.228 141.503   1
   0   0  10 61895.4 2903.62   1
   0   0  11-431.246 278.188   1
   0   0  12 8923.74 1261.06   1
   0   0  13 30.9861 55.2407   8
   0   0  14 195.337 109.708   8
   0   0  15 65.9429 93.1844   8
   0   0  16-48.2637 93.2671   8
   0   0  17 32.1947 76.0839   8
   0   0  18 1633.22 204.979   8
   0   0  19 32.8027 37.2877   8
   0   0  19-50.1529 38.7774   7
   1   0   0-22.9643 33.0304   2
   1   0  -1 152429. 1482.38   2
   1   0   1 153565. 1564.58   1
   1   0   2 769743. 4151.42   1
   1   0   3 175437. 2378.55   1
   1   0   3 175626. 2010.56   3
   1   0   4 275249. 2980.96   3
   1   0   4 264269. 3370.29   1
   1   0   5 65005.2 1599.03   3
   1   0   5 66366.0 1864.72   1
   1   0   6 71044.1 2171.75   1
   1   0   6 68780.2 1833.35   3
   1   0   7 50762.1 1751.67   3
   1   0   7 50671.6 2038.78   1
   1   0   8 127086. 3533.04   1
   1   0   8 129927. 3118.91   3
  -1   0   9 1070.97 367.907   1
   1   0   9 1220.13 376.312   1
   1   0  10 9351.13 1120.35   1
  -1   0  10 10507.1 1217.88   1
  -1   0  11 8713.86 1208.30   1
   1   0  11 9062.18 1166.97   1
   1   0  12 11308.1 1369.82   1
  -1   0  12 9597.77 1337.72   1
  -1   0  13 14181.8 692.364   8
  -1   0  13 18409.8 1899.09   1
   1   0  14 5038.38 426.920   8
  -1   0  14 4763.28 417.150   8
   1   0  15 2388.83 302.279   8
  -1   0  15 2554.21 316.586   8
   1   0  16-33.9725 98.5795   8
  -1   0  16 29.1886 69.0949   8
   1   0  17 630.341 158.593   8
  -1   0  17 607.832 145.520   8
  -1   0  18 151.238 74.7627   8
   1   0  18 101.795 75.9529   8
  -1   0  18 178.542 61.5472   7
   1   0  19 803.985 108.585   7
   1   0  19 964.133 125.209   8
   2   0   0 36802.0 964.253   2
   2   0  -1 84384.2 1440.14   2
   2   0   1 83858.8 1568.01   2
   2   0  -2 127746. 1889.52   2
   2   0   2 124607. 2025.81   1
   2   0   3 11574.7 682.038   1
   2   0   4 6638.87 505.349   3
   2   0   4 6546.07 553.105   1
   2   0   5 40038.7 1440.53   3
   2   0   5 34849.4 1420.33   1
   2   0   6 82.0135 125.383   1
   2   0   6 31.7821 93.5272   3
   2   0   7 23.1632 103.320   3
   2   0   7 201.531 142.635   1
   2   0   8 192725. 4026.47   3
   2   0   8 188510. 4315.62   1
   2   0   9 12149.8 1092.75   3
   2   0   9 11248.5 1147.84   1
   2   0  10 1560.09 446.945   1
  -2   0  10 1033.47 385.887   1
  -2   0  11 10517.7 1320.65   1
   2   0  11 10421.1 1174.98   1
  -2   0  12 62824.6 1382.92   8
   2   0 -12 61055.6 1397.12  15
  -2   0  13 85332.4 1694.68   8
   2   0 -13 84175.9 1682.41  15
  -2   0  14 1196.31 223.014   8
   2   0  14 1150.71 208.110   8
  -2   0  15 1679.75 249.954   8
   2   0  15 1816.61 260.953   8
  -2   0  16 351.682 110.218   8
   2   0  16 229.070 106.811   8
  -2   0  17 23.3624 45.2299   8
   2   0  17 52.4075 69.1450   8
  -2   0  18 1041.52 147.106   8
   2   0  18 1198.15 167.012   8
   2   0  19 106.996 37.9961   7
   3   0   0 24.1750 106.954   2
   3   0  -1 725.353 176.286   2
   3   0   1 714.543 206.100   2
   3   0  -2 195874. 2720.04   2
   3   0   2 203076. 3066.57   2
   3   0  -3 47039.1 1388.77   2
   3   0   3 45497.7 1479.61   1
   3   0   4 66877.2 1813.41   3
   3   0   4 64594.1 1902.83   1
   3   0  -4 66169.5 1754.53   2
   3   0   5 26803.0 1273.49   3
   3   0  -5 25632.8 1192.36   2
   3   0   5 25200.1 1273.94   1
   3   0   6 4289.74 569.583   1
   3   0   6 5026.99 594.832   3
   3   0   7 86060.5 2667.53   3
   3   0   7 82683.9 2674.76   1
   3   0   8 2987.24 561.591   3
   3   0   8 2521.16 531.230   1
   3   0   9 2058.44 517.821   3
   3   0   9 2746.08 555.423   1
   3   0  10 31168.8 2028.69   3
   3   0 -11 31652.2 1024.33  15
  -3   0  11 31117.3 925.000   8
   3   0 -12 15157.5 736.472  15
  -3   0  12 15380.6 687.578   8
   3   0 -13 2251.62 291.925  15
  -3   0  13 1850.16 249.913   8
   3   0  13 1708.59 238.515   8
   3   0 -14 3580.81 352.214  15
   3   0  14 2925.67 319.547   8
  -3   0  14 3667.58 355.292   8
   3   0 -15-0.38588 57.6491  15
   3   0  15 29.1294 57.8369   8
  -3   0  15-144.548 84.3308   8
   3   0  16-33.7410 66.5893   8
  -3   0  16 109.822 66.1738   8
  -3   0  17 139.044 66.7710   8
   3   0  17 64.9939 71.6398   8
   3   0  18 150.847 59.5317   8
   3   0  18 121.380 60.5024   7
   4   0   0 344605. 4248.22   2
   4   0  -1 45.1736 92.2909   2
   4   0   1 80.8492 122.148   2
   4   0  -2 18089.2 948.358   2
   4   0  -3 6267.27 553.680   2
   4   0  -4 228389. 3509.24   2
   4   0   4 229412. 3858.14   3
   4   0  -5 170507. 3112.31   2
   4   0   5 170958. 3587.25   3
   4   0   5 160872. 3411.22   1
   4   0   6 60257.0 2224.37   1
   4   0  -6 60749.5 1951.13   2
   4   0   7 3594.74 584.850   1
   4   0   7 3635.46 612.711   3
   4   0   8 1167.07 377.125   3
   4   0   8 777.994 308.403   1
   4   0   9 1003.87 376.099   3
   4   0  10 113.102 174.021   3
   4   0 -10-79.0793 64.3593  15
   4   0  11 3057.79 739.027   3
   4   0 -11 2044.98 280.335  15
   4   0  12 688.820 147.359   8
   4   0 -12 637.056 159.615  15
   4   0 -13 4216.77 411.461  15
   4   0  13 4334.33 370.400   8
  -4   0  14 119.762 75.0808   8
   4   0  14 278.912 115.637   8
   4   0 -14 144.352 86.4032  15
   4   0  15-10.1679 59.6248   8
  -4   0  15 54.3253 53.6058   8
   4   0  16 5281.97 362.305   8
   4   0 -16 5576.11 372.007  15
   4   0  17 153.822 59.8448   8
   4   0  18 314.708 72.3072   7
   5   0   0-70.8071 92.9053   2
   5   0  -1 6213.52 638.275   2
   5   0   1 6247.58 676.817   2
   5   0  -2 5374.13 580.855   2
   5   0  -3 43.4523 87.0998   2
   5   0  -4 18118.0 1065.59   2
   5   0   4 19326.3 1259.39   3
   5   0   5 8863.70 931.858   3
   5   0   6 70399.5 2861.96   3
   5   0   7 36900.9 2138.09   3
   5   0   8 16791.1 1508.29   3
   5   0   9 22578.9 1854.32   3
   5   0  -9 19793.1 842.888  15
   5   0  10 5224.33 955.955   3
   5   0 -10 4398.31 413.255  15
   5   0  11 173.842 178.513   3
   5   0 -11 723.659 181.311  15
   5   0 -12-17.4823 69.2057  15
   5   0 -13 1480.27 247.233  15
   5   0 -14 3067.91 333.294  15
   5   0 -15 1898.63 243.331  15
   5   0 -16 705.412 126.685  15
   5   0  16 616.021 134.960   7
   5   0  17 582.356 102.424   7
   6   0   0 19859.5 1288.76   2
   6   0  -1 14007.7 1048.29   2
   6   0  -2 302.581 151.826   2
   6   0   2 347.464 214.004   3
   6   0   3 9838.35 961.196   3
   6   0   4 29515.8 1756.05   3
   6   0   5 19558.6 1549.66   3
   6   0   6 9609.15 1156.99   3
   6   0   7 1091.06 377.454   3
   6   0  -8 41219.9 1268.13  15
   6   0   8 41273.5 1194.88  12
   6   0  -9 18721.9 880.841  15
   6   0   9 18529.5 822.713  12
   6   0 -10 97.0862 114.527  15
   6   0 -11 829.950 198.265  15
   6   0 -12-5.41399 73.7093  15
   6   0 -13 918.469 194.353  15
   6   0 -14 21.1771 62.2040  15
   6   0  15 899.646 142.276   7
   6   0 -15 866.319 161.796  15
   6   0 -16 404.104 93.3534  15
   6   0  16 251.524 60.8651   7
   7   0   0-137.375 136.749   3
   7   0   1 10588.4 1027.63   3
   7   0  -1 9822.43 920.426   3
   7   0   2 393.678 224.500   3
   7   0   3 879.233 345.969   3
   7   0   4 15238.3 1467.46   3
   7   0   5 35360.2 1067.52  12
   7   0  -5 34569.7 1160.75  15
   7   0   6 780.264 359.000   3
   7   0   6 496.787 130.004  12
   7   0  -6 379.346 133.785  15
   7   0   6 433.168 136.347   6
   7   0   7 10402.6 1334.17   3
   7   0  -7 8651.16 605.478  15
   7   0   7 8573.94 565.862  12
   7   0   8 8835.86 584.367  12
   7   0  -8 8352.27 599.625  15
   7   0   9 696.790 170.044  12
   7   0  -9 610.108 172.970  15
   7   0 -10 1137.14 238.042  15
   7   0 -11 138.339 99.6466  15
   7   0 -12 899.934 155.482   6
   7   0 -12 926.150 205.328  15
   7   0 -13 306.437 117.537  15
   7   0 -14 913.049 164.932  15
   7   0 -15 18.2141 42.6023  15
   8   0   0 1557.00 218.415  12
   8   0   0 1485.15 244.460   6
   8   0  -1 526.073 127.490  12
   8   0  -1 447.255 135.898   6
   8   0   1 507.287 262.356   3
   8   0   1 654.225 163.639   6
   8   0  -1 411.530 139.410  15
   8   0   1 488.429 123.989  12
   8   0  -2 19443.1 879.963   6
   8   0   2 19398.8 792.383  12
   8   0   2 20478.1 912.141   6
   8   0  -2 20592.1 908.627  15
   8   0   3 14711.2 772.909   6
   8   0  -3 14343.0 757.675   6
   8   0   3 14444.2 698.872  12
   8   0  -3 14522.3 772.758  15
   8   0   4 34866.9 1198.57   6
   8   0  -4 35296.2 1220.01  15
   8   0  -4 35802.7 1197.44   6
   8   0   4 34877.8 1116.99  12
   8   0   5 60515.6 1576.37   6
   8   0  -5 61712.0 1584.17   6
   8   0   5 64939.0 1552.88  12
   8   0  -5 61453.4 1641.09  15
   8   0   6 3480.35 372.460  12
   8   0  -6 3319.05 384.161  15
   8   0   6 3573.02 377.043   6
   8   0  -6 3041.71 355.501   6
   8   0  -7 1196.59 232.193  15
   8   0   7 1323.61 229.814  12
   8   0  -7 1141.88 225.581   6
   8   0  -8 1914.58 295.879  15
   8   0   8 1732.15 271.749  12
   8   0  -8 1750.77 269.976   6
   8   0  -9 2007.85 283.926   6
   8   0   9 2331.09 312.212  12
[truncated: 140,643 more chars]
